# Supplementary material for: Integrative Profiling of Bee Communities from Habitats of Tropical Southern Yunnan (China)
Source: Sci Rep. 2017 Jul 13;7:5336. doi: 10.1038/s41598-017-05262-8 (PMC5509686; doi:10.1038/s41598-017-05262-8)
Supplement: Supplementary file 2 — Dataset 1 [file 41598_2017_5262_MOESM2_ESM.xls]

## Sheet: Sheet1
O.T.U.	specimen	morphological_name	COI_name	COI_probability	28S_name	28S_probability	voucher	COI_accession	28S_accession
1	0408-C1-02	NA	NA	NA	Lasioglossum	95	IOZ(E)1936042	NA	KY072077
1	0415-C1-05	NA	NA	NA	Lasioglossum	95	IOZ(E)1936041	NA	KY072071
2	0408-C2-07	Megachile_velutina	NA	NA	Megachile	100	IOZ(E)1936080	KY072655	KY072061
3	0414-A1-03	Sphecodes_sp	NA	NA	NA	NA	IOZ(E)1936061	NA	KY071990
4	0608-A1-01	NA	NA	NA	NA	NA	NA	KY072493	KY071348
4	0414-A1-04	Nomia_sp	NA	NA	NA	NA	IOZ(E)1936113	KY072684	KY071989
5	0416-D1-03	NA	NA	NA	NA	NA	NA	KY072687	KY071983
5	0718-D1-02	NA	NA	NA	NA	NA	NA	KY072357	KY071635
5	0702-A1-16	NA	NA	NA	NA	NA	NA	KY072526	KY071360
5	0709-A1-13	NA	NA	NA	NA	NA	NA	NA	KY071293
5	0617-A1-13	Nomia_sp	NA	NA	NA	NA	IOZ(E)1936124	NA	KY071320
6	0416-D2-02	Habropoda_sinensis	NA	NA	Habropoda	100	IOZ(E)1936001	KY072710	KY071958
6	0424-D2-12	Habropoda_sinensis	NA	NA	Habropoda	100	IOZ(E)1936002	KY072448	KY071470
7	0416-D2-10	Anthophora_maculilabralis	NA	NA	NA	NA	IOZ(E)1936003	NA	KY071950
7	0507-D1-04	NA	NA	NA	NA	NA	NA	KY072200	KY071836
8	0416-D2-11	Hylaeus_sp	NA	NA	Hylaeus	100	IOZ(E)1936033	NA	KY071949
8	0424-D2-17	NA	NA	NA	Hylaeus	100	NA	KY072453	KY071465
9	0416-D2-12	NA	NA	NA	NA	NA	NA	NA	KY071948
9	0618-D2-08	NA	NA	NA	NA	NA	NA	KY072320	KY071579
9	0417-B2-04	NA	NA	NA	NA	NA	NA	NA	KY071994
9	0623-A2-05	NA	NA	NA	NA	NA	NA	KY072178	KY071855
9	0422-C2-01	NA	NA	NA	NA	NA	NA	KY072254	KY071715
9	0421-B1-04	NA	NA	NA	NA	NA	NA	KY072116	KY071799
9	0630-E2A-02	NA	NA	NA	NA	NA	NA	KY072608	KY071392
9	0703-D2-02	NA	NA	NA	NA	NA	NA	KY072326	KY071571
9	0430-B2-01	NA	NA	NA	NA	NA	NA	NA	KY071778
9	0427-B1-03	NA	NA	NA	NA	NA	NA	KY072120	KY071797
9	0410-B2-01	NA	NA	NA	NA	NA	NA	KY072622	KY072001
9	0611-D2-01	NA	NA	NA	NA	NA	NA	KY072315	KY071588
9	0423-B2-01	NA	NA	NA	NA	NA	NA	NA	KY071781
9	0417-B2-02	NA	NA	NA	NA	NA	NA	NA	KY071996
9	0522-B1-09	NA	NA	NA	NA	NA	NA	KY072132	KY071790
9	0627-D2-04	NA	NA	NA	NA	NA	NA	KY072324	KY071574
9	0617-A2-04	NA	NA	NA	NA	NA	NA	NA	KY071866
9	0410-B2-02	NA	NA	NA	NA	NA	NA	KY072623	KY072000
9	0514-A1-03	NA	NA	NA	NA	NA	NA	NA	NA
9	0521-D2-05	NA	NA	NA	NA	NA	NA	KY072210	KY071810
9	0428-C2-05	NA	NA	NA	NA	NA	NA	NA	KY071696
9	0421-B1-03	NA	NA	NA	NA	NA	NA	NA	KY071800
9	0519-E1A-07	NA	NA	NA	NA	NA	NA	KY072566	KY071430
9	0522-B1-10	NA	NA	NA	NA	NA	NA	KY072133	KY071789
9	0421-A1-04	NA	NA	NA	NA	NA	NA	KY072478	KY071388
9	0618-D2-07	NA	NA	NA	NA	NA	NA	NA	KY071580
9	0817-E2B-06	NA	NA	NA	NA	NA	NA	KY072638	KY072028
9	0707-E2B-01	NA	NA	NA	NA	NA	NA	KY072300	NA
9	0626-C2-05	Tetrigona_vidua	NA	NA	NA	NA	IOZ(E)1936117	KY072398	KY071520
10	0604-D2-10	Hylaeus_sp	Hylaeus	100	Hylaeus	100	IOZ(E)1936035	KY072312	KY071591
10	0416-D2-13	NA	Hylaeus	100	Hylaeus	100	NA	KY072713	KY071947
10	0604-D1-03	NA	Hylaeus	100	Hylaeus	100	NA	KY072332	KY071670
10	0703-C2-09	NA	Hylaeus	100	Hylaeus	100	NA	KY072411	KY071504
11	0409-D1-04	Megachile_sp	NA	NA	Megachile	98	IOZ(E)1936093	KY072661	KY072039
11	0416-D2-14	NA	NA	NA	Megachile	98	NA	KY072714	KY071946
11	0818-D2-06	NA	NA	NA	Megachile	98	NA	KY072642	KY072016
11	0623-A1-15	NA	NA	NA	Megachile	98	NA	NA	KY071251
12	0519-E1B-04	Halictus_sp	NA	NA	NA	NA	IOZ(E)1936104	KY072083	NA
12	0515-D2-08	Halictus_sp	NA	NA	NA	NA	IOZ(E)1936039	NA	KY071443
12	0416-D2-20	NA	NA	NA	NA	NA	NA	KY072717	KY071940
12	0519-E1A-17	NA	NA	NA	NA	NA	NA	KY072574	KY071420
12	0424-D2-16	NA	NA	NA	NA	NA	NA	KY072452	KY071466
12	0416-D2-19	NA	NA	NA	NA	NA	NA	NA	KY071941
12	0606-C2-05	NA	NA	NA	NA	NA	NA	KY072381	KY071544
12	0506-C2-03	NA	NA	NA	NA	NA	NA	NA	NA
12	0416-D2-22	NA	NA	NA	NA	NA	NA	NA	KY071938
12	0408-C2-03	NA	NA	NA	NA	NA	NA	KY072652	KY072065
12	0506-C2-07	NA	NA	NA	NA	NA	NA	NA	NA
12	0415-C2-11	NA	NA	NA	NA	NA	NA	KY072672	KY072049
12	0519-E1A-18	NA	NA	NA	NA	NA	NA	KY072575	KY071419
12	0505-A1-05	NA	NA	NA	NA	NA	NA	NA	NA
12	0505-A1-04	NA	NA	NA	NA	NA	NA	NA	NA
12	0530-E2B-03	NA	NA	NA	NA	NA	NA	KY072223	KY071735
12	0408-C2-01	NA	NA	NA	NA	NA	NA	KY072650	KY072067
12	0424-D2-26	NA	NA	NA	NA	NA	NA	KY072459	KY071458
12	0506-C2-08	NA	NA	NA	NA	NA	NA	NA	NA
12	0421-A1-11	NA	NA	NA	NA	NA	NA	KY072485	KY071381
12	0414-A1-07	NA	NA	NA	NA	NA	NA	NA	KY071986
12	0429-D2-05	NA	NA	NA	NA	NA	NA	KY072190	KY071824
12	0428-C2-02	NA	NA	NA	NA	NA	NA	KY072264	KY071699
13	0421-B1-02	NA	NA	NA	Nomada	100	NA	KY072115	KY071801
13	0617-A1-01	NA	NA	NA	Nomada	100	NA	KY072503	KY071330
13	0709-A1-07	NA	NA	NA	Nomada	100	NA	KY072537	KY071297
13	0702-A1-04	NA	NA	NA	Nomada	100	NA	KY072519	KY071372
13	0725-A1-04	NA	NA	NA	Nomada	100	NA	NA	KY071273
13	0421-A1-14	NA	Nomada	100	Nomada	100	NA	KY072488	KY071378
13	0623-A1-04	NA	NA	NA	Nomada	100	NA	KY072594	KY071262
13	0421-A1-13	NA	Nomada	100	Nomada	100	NA	KY072487	KY071379
13	0624-E1A-02	NA	NA	NA	Nomada	100	NA	NA	KY071232
13	0415-C2-01	NA	NA	NA	Nomada	100	NA	KY072666	KY072057
13	0416-D1-05	Nomada_sp	NA	NA	Nomada	100	IOZ(E)1936018	KY072689	KY071981
14	0709-A1-01	Coelioxys_sp	NA	NA	Coelioxys	100	IOZ(E)1936079	KY072533	KY071302
14	0422-C2-02	NA	NA	NA	Coelioxys	100	NA	NA	KY071714
14	0702-A1-06	NA	NA	NA	Coelioxys	100	NA	NA	KY071370
14	0608-A1-04	NA	NA	NA	Coelioxys	100	NA	NA	KY071345
14	0608-A2-01	NA	NA	NA	Coelioxys	100	NA	KY072158	KY071877
14	0702-A1-13	NA	NA	NA	Coelioxys	100	NA	NA	KY071363
15	0519-E1A-03	Chelostoma_aureocinctum	Chelostoma	100	Chelostoma	100	IOZ(E)1936090	KY072562	KY071434
15	0519-E1A-04	Chelostoma_aureocinctum	Chelostoma	100	Chelostoma	100	IOZ(E)1936091	KY072563	KY071433
15	0422-C2-05	NA	Chelostoma	100	Chelostoma	100	NA	KY072256	KY071711
16	0423-A2-01	Megachile_sp	NA	NA	NA	NA	IOZ(E)1936094	KY072143	NA
17	0424-D2-34	Lasioglossum_sp	Lasioglossum	100	Lasioglossum	100	IOZ(E)1936054	KY072465	KY071450
17	0526-E1A-04	Lasioglossum_sp	Lasioglossum	100	Lasioglossum	100	NA	NA	NA
17	0526-E1B-04	Lasioglossum_sp	NA	NA	Lasioglossum	100	NA	NA	NA
17	0423-A2-04	NA	Lasioglossum	100	Lasioglossum	100	NA	KY072145	KY071893
17	0408-C2-05	NA	Lasioglossum	100	Lasioglossum	100	NA	KY072654	KY072063
17	0527-C1-03	NA	NA	NA	Lasioglossum	100	NA	NA	NA
17	0526-E1B-07	NA	Lasioglossum	100	NA	NA	NA	KY072103	NA
17	0616-E1A-05	NA	NA	NA	Lasioglossum	100	NA	NA	KY071235
17	0818-E1B-02	NA	NA	NA	Lasioglossum	100	NA	NA	KY072024
17	0526-E1A-12	NA	NA	NA	Lasioglossum	100	NA	NA	NA
17	0429-D2-14	NA	NA	NA	Lasioglossum	100	NA	NA	KY071815
17	0519-E1A-15	NA	NA	NA	Lasioglossum	100	NA	NA	KY071422
17	0514-B1-04	NA	Lasioglossum	100	Lasioglossum	100	NA	NA	NA
17	0526-E1B-05	NA	Lasioglossum	100	Lasioglossum	100	NA	NA	NA
17	0528-D1-11	NA	NA	NA	Lasioglossum	100	NA	NA	KY071678
17	0609-E1B-04	NA	NA	NA	Lasioglossum	100	NA	NA	KY071617
17	0603-E1A-14	NA	NA	NA	Lasioglossum	100	NA	NA	KY071402
17	0428-C2-08	NA	NA	NA	Lasioglossum	100	NA	NA	KY071693
17	0416-D2-03	NA	NA	NA	Lasioglossum	100	NA	NA	KY071957
17	0507-D2-05	NA	NA	NA	Lasioglossum	100	NA	NA	NA
17	0624-E1A-04	NA	NA	NA	Lasioglossum	100	NA	NA	KY071230
17	0630-E2B-01	NA	Lasioglossum	100	Lasioglossum	100	NA	KY072242	KY071725
17	0624-E1B-04	NA	Lasioglossum	100	Lasioglossum	100	NA	KY072293	KY071607
17	0516-E2A-08	NA	NA	NA	Lasioglossum	100	NA	NA	KY071755
17	0603-E1A-09	NA	Lasioglossum	100	Lasioglossum	100	NA	KY072585	KY071406
17	0609-E1A-06	NA	NA	NA	Lasioglossum	100	NA	NA	KY071395
17	0603-E1A-11	NA	NA	NA	Lasioglossum	100	NA	NA	KY071404
17	0423-B2-02	NA	Lasioglossum	100	Lasioglossum	100	NA	KY072117	KY071780
17	0417-A2-01	NA	Lasioglossum	100	NA	NA	NA	KY072627	NA
17	0714-E2A-01	NA	NA	NA	Lasioglossum	100	NA	NA	KY071743
17	0515-D2-05	NA	Lasioglossum	100	Lasioglossum	100	NA	KY072469	KY071446
17	0424-D2-30	NA	Lasioglossum	100	Lasioglossum	100	NA	KY072462	KY071454
17	0603-E1A-04	NA	Lasioglossum	100	Lasioglossum	100	NA	KY072582	KY071411
17	0526-E1A-10	NA	Lasioglossum	100	Lasioglossum	100	NA	NA	NA
17	0526-E1A-14	NA	NA	NA	Lasioglossum	100	NA	NA	NA
17	0416-D2-18	NA	NA	NA	Lasioglossum	100	NA	NA	KY071942
17	0603-E1A-07	NA	NA	NA	Lasioglossum	100	NA	NA	KY071408
17	0604-D1-09	NA	NA	NA	Lasioglossum	100	NA	NA	KY071664
17	0430-A2-01	NA	NA	NA	Lasioglossum	100	NA	NA	KY071886
17	0603-E1A-08	NA	NA	NA	Lasioglossum	100	NA	NA	KY071407
17	0725-D2-01	NA	Lasioglossum	100	Lasioglossum	100	NA	KY072327	KY071568
17	0507-D2-06	NA	NA	NA	Lasioglossum	100	NA	NA	NA
17	0526-E1A-03	NA	NA	NA	Lasioglossum	100	NA	NA	NA
17	0416-D2-21	NA	NA	NA	Lasioglossum	100	NA	NA	KY071939
17	0708-E1A-04	NA	NA	NA	Lasioglossum	100	NA	NA	KY071221
17	0603-E1A-06	NA	Lasioglossum	100	Lasioglossum	100	NA	KY072584	KY071409
17	0416-D1-08	NA	NA	NA	Lasioglossum	100	NA	NA	KY071979
17	0519-E1A-11	NA	NA	NA	Lasioglossum	100	NA	NA	KY071426
17	0424-D2-33	NA	Lasioglossum	100	Lasioglossum	100	NA	KY072464	KY071451
17	0624-E1B-06	NA	NA	NA	Lasioglossum	100	NA	NA	KY071606
17	0609-E1B-09	NA	NA	NA	Lasioglossum	100	NA	NA	KY071612
17	0624-E1A-07	NA	Lasioglossum	100	Lasioglossum	100	NA	KY072605	KY071227
17	0526-E1A-13	NA	NA	NA	Lasioglossum	100	NA	NA	NA
17	0603-E1B-02	NA	NA	NA	Lasioglossum	100	NA	NA	KY071620
17	0519-E1A-08	NA	Lasioglossum	100	Lasioglossum	100	NA	KY072567	KY071429
17	0616-E1A-04	NA	NA	NA	Lasioglossum	100	NA	NA	KY071236
17	0410-A2-03	NA	NA	NA	Lasioglossum	100	NA	NA	KY072013
17	0526-E1A-06	NA	NA	NA	Lasioglossum	100	NA	NA	NA
17	0424-D2-08	NA	Lasioglossum	100	Lasioglossum	100	NA	KY072444	KY071474
17	0424-D2-15	NA	Lasioglossum	100	Lasioglossum	100	NA	KY072451	KY071467
17	0424-D2-01	NA	Lasioglossum	100	Lasioglossum	100	NA	KY072438	KY071480
17	0616-E1B-101	NA	NA	NA	Lasioglossum	100	NA	NA	KY071673
17	0604-D2-05	NA	Lasioglossum	100	Lasioglossum	100	NA	KY072309	KY071596
17	0703-C2-05	NA	NA	NA	Lasioglossum	100	NA	NA	KY071508
17	0415-C2-06	NA	Lasioglossum	100	Lasioglossum	100	NA	KY072669	KY072053
17	0710-C2-09	NA	NA	NA	Lasioglossum	100	NA	NA	KY071487
17	0630-E2A-01	NA	NA	NA	Lasioglossum	100	NA	NA	KY071393
17	0609-E1B-05	NA	NA	NA	Lasioglossum	100	NA	NA	KY071616
17	0526-E1A-11	NA	NA	NA	Lasioglossum	100	NA	NA	NA
17	0520-C1-06	NA	Lasioglossum	100	Lasioglossum	100	NA	KY072126	KY071770
17	0721-E1A-02	NA	Lasioglossum	100	NA	NA	NA	KY072431	NA
17	0620-E2B-01	NA	Lasioglossum	100	Lasioglossum	100	NA	KY072239	KY071728
17	0624-E1A-03	NA	NA	NA	Lasioglossum	100	NA	NA	KY071231
17	0519-E1A-12	NA	Lasioglossum	100	Lasioglossum	100	NA	KY072570	KY071425
17	0520-C1-09	NA	NA	NA	Lasioglossum	100	NA	NA	KY071767
17	0520-C1-07	NA	Lasioglossum	100	Lasioglossum	100	NA	KY072127	KY071769
17	0415-C1-04	NA	NA	NA	Lasioglossum	100	NA	NA	KY072072
17	0609-E1A-01	NA	Lasioglossum	100	Lasioglossum	100	NA	KY072587	KY071400
17	0424-D2-29	NA	Lasioglossum	100	Lasioglossum	100	NA	KY072461	KY071455
18	0514-D1-01	Lipotriches_sp	NA	NA	NA	NA	IOZ(E)1936120	NA	NA
18	0424-D1-06	NA	NA	NA	NA	NA	NA	KY072186	KY071844
18	0513-C2-07	NA	NA	NA	NA	NA	NA	NA	NA
18	0626-C2-06	NA	NA	NA	NA	NA	NA	KY072399	KY071519
18	0505-A1-03	NA	NA	NA	NA	NA	NA	NA	NA
18	0608-A1-13	NA	NA	NA	NA	NA	NA	NA	KY071336
18	0725-D1-01	NA	NA	NA	NA	NA	NA	KY072278	KY071676
18	0514-A1-10	NA	NA	NA	NA	NA	NA	NA	NA
18	0424-D1-05	NA	NA	NA	NA	NA	NA	KY072185	KY071845
18	0818-C2-04	NA	NA	NA	NA	NA	NA	KY072679	KY072044
18	0608-B1-01	NA	NA	NA	NA	NA	NA	NA	KY071788
18	0626-C2-07	NA	NA	NA	NA	NA	NA	KY072400	KY071518
18	0618-D2-10	NA	NA	NA	NA	NA	NA	KY072322	KY071577
18	0617-A1-23	NA	NA	NA	NA	NA	NA	KY072516	KY071310
18	0608-A1-14	NA	NA	NA	NA	NA	NA	NA	KY071335
18	0529-A1-05	NA	NA	NA	NA	NA	NA	NA	NA
18	0522-A1-14	NA	NA	NA	NA	NA	NA	NA	NA
18	0529-B1-05	NA	NA	NA	NA	NA	NA	NA	NA
18	0725-A2-01	NA	NA	NA	NA	NA	NA	KY072181	KY071852
18	0716-A1-11	NA	NA	NA	NA	NA	NA	NA	KY071279
18	0522-A1-13	NA	NA	NA	NA	NA	NA	NA	NA
18	0513-C2-06	NA	NA	NA	NA	NA	NA	NA	NA
18	0514-B1-01	NA	NA	NA	NA	NA	NA	NA	NA
18	0725-B1-01	NA	NA	NA	NA	NA	NA	NA	KY071782
18	0819-D1-18	NA	NA	NA	NA	NA	NA	KY072708	NA
18	0725-A1-09	NA	NA	NA	NA	NA	NA	KY072557	KY071268
18	0507-D1-03	NA	NA	NA	NA	NA	NA	NA	KY071837
18	0529-B1-03	NA	NA	NA	NA	NA	NA	NA	NA
19	0424-D2-06	Lasioglossum_sp	Lasioglossum	100	NA	NA	IOZ(E)1936095	KY072443	NA
20	0427-B1-01	Lasioglossum_sp	NA	NA	NA	NA	IOZ(E)1936096	NA	KY071798
21	0520-C1-01	Megachile_dimidiata	NA	NA	NA	NA	IOZ(E)1936081	NA	KY071775
21	0428-C1-02	NA	NA	NA	NA	NA	NA	NA	KY071717
22	0415-C2-08	Ceratina_sp	Ceratina	98	NA	NA	IOZ(E)1936131	KY072670	KY072051
22	0428-C2-01	NA	NA	NA	NA	NA	NA	NA	KY071700
22	0422-C2-08	NA	NA	NA	NA	NA	NA	NA	KY071708
23	0513-C2-05	Lasioglossum_sp	Lasioglossum	100	Lasioglossum	100	IOZ(E)1936097	NA	NA
23	0428-C2-07	NA	NA	NA	Lasioglossum	100	NA	NA	KY071694
24	0429-D2-10	Megachile_sp	NA	NA	NA	NA	IOZ(E)1936098	KY072195	KY071819
25	0429-D2-11	Megachile_sp	NA	NA	NA	NA	IOZ(E)1936099	KY072196	KY071818
25	0414-A1-01	NA	NA	NA	NA	NA	NA	KY072682	KY071992
25	0424-D2-14	NA	NA	NA	NA	NA	NA	KY072450	KY071468
26	0429-D2-12	Megachile_griseopicta	NA	NA	Megachile	100	IOZ(E)1936088	KY072197	KY071817
26	0526-E1A-02	Megachile_sp	NA	NA	Megachile	100	NA	NA	NA
26	0520-C2-01	Megachile_sp	NA	NA	Megachile	100	NA	NA	KY071566
26	0519-E1A-02	NA	Megachile	98	Megachile	100	NA	KY072561	KY071435
26	0417-B2-01	NA	NA	NA	Megachile	100	NA	NA	KY071997
26	0716-A1-02	NA	NA	NA	Megachile	100	NA	NA	KY071286
26	0702-A1-11	NA	NA	NA	Megachile	100	NA	NA	KY071365
26	0818-E1A-02	NA	NA	NA	Megachile	100	NA	KY072644	KY072022
26	0702-B1-01	NA	NA	NA	Megachile	100	NA	NA	KY071783
27	0430-A2-07	Megachile_sp	NA	NA	NA	NA	IOZ(E)1936100	KY072154	KY071881
27	0430-A2-06	NA	NA	NA	NA	NA	NA	KY072153	KY071882
28	0430-A2-10	NA	NA	NA	NA	NA	NA	KY072157	KY071878
28	0514-A1-04	NA	NA	NA	NA	NA	NA	NA	NA
28	0416-D1-10	NA	NA	NA	NA	NA	NA	KY072693	KY071977
28	0416-D2-04	NA	NA	NA	NA	NA	NA	NA	KY071956
28	0428-C2-06	NA	NA	NA	NA	NA	NA	NA	KY071695
28	0409-D1-03	Nomia_incerta	NA	NA	NA	NA	IOZ(E)1936067	KY072660	KY072040
28	0507-D2-01	Nomia_sp	NA	NA	NA	NA	NA	NA	NA
28	0424-D1-12	Nomia_sp	NA	NA	NA	NA	NA	NA	KY071840
28	0515-A2-05	Nomia_sp	NA	NA	NA	NA	NA	NA	NA
29	0505-A1-01	Megachile_sp	Megachile	96	Megachile	100	NA	NA	NA
29	0529-A1-01	Megachile_sp	NA	NA	Megachile	100	IOZ(E)1936082	NA	NA
30	0507-D1-02	NA	NA	NA	NA	NA	NA	KY072199	KY071838
30	0515-D2-01	NA	NA	NA	NA	NA	NA	NA	KY071449
30	0725-D2-03	NA	NA	NA	NA	NA	NA	KY072329	KY071567
30	0710-C2-04	Nomia_sp	NA	NA	NA	NA	IOZ(E)1936076	NA	KY071491
31	0507-D2-02	Homalictus_sp	NA	NA	NA	NA	IOZ(E)1936056	NA	NA
31	0416-D2-05	NA	NA	NA	NA	NA	NA	NA	KY071955
32	0514-A1-02	NA	NA	NA	NA	NA	NA	NA	NA
32	0428-C2-04	NA	NA	NA	NA	NA	NA	NA	KY071697
32	0416-D2-15	NA	NA	NA	NA	NA	NA	NA	KY071945
32	0408-CK-02	NA	NA	NA	NA	NA	NA	KY072615	KY072035
32	0422-C2-03	NA	NA	NA	NA	NA	NA	KY072255	KY071713
32	0414-A1-05	NA	NA	NA	NA	NA	NA	KY072685	KY071988
32	0424-D2-13	Pseudoanthidium_kryzanovskii	NA	NA	NA	NA	IOZ(E)1936070	KY072449	KY071469
33	0711-D2-04	Lasioglossum_sp	NA	NA	NA	NA	IOZ(E)1936126	NA	KY071305
33	0514-B1-02	NA	NA	NA	NA	NA	NA	NA	NA
33	0703-D2-04	NA	NA	NA	NA	NA	NA	NA	KY071569
34	0514-D1-03	Megachile_sp	Megachile	97	NA	NA	IOZ(E)1936101	NA	NA
35	0515-A2-06	Ceratina_sp	Ceratina	100	NA	NA	IOZ(E)1936132	NA	NA
36	0716-A1-07	Lipotriches_sp	NA	NA	NA	NA	IOZ(E)1936127	KY072549	KY071281
36	0515-D2-09	NA	NA	NA	NA	NA	NA	KY072472	KY071442
36	0618-D2-09	NA	NA	NA	NA	NA	NA	KY072321	KY071578
37	0522-B2-01	Apis_cerana	Apis	100	Apis	100	NA	NA	NA
37	0515-A2-01	Apis_cerana	Apis	100	Apis	100	NA	NA	NA
37	0522-A1-04	Apis_cerana	Apis	100	Apis	100	NA	NA	NA
37	0514-D1-07	Apis_cerana	Apis	100	Apis	100	NA	NA	NA
37	0523-E2A-04	Apis_cerana	Apis	100	Apis	100	NA	KY072089	KY071926
37	0523-E2A-03	Apis_cerana	Apis	100	Apis	100	NA	KY072088	KY071927
37	0508-A2-04	Apis_cerana	Apis	100	Apis	100	NA	NA	NA
37	0515-B2-02	Apis_cerana	Apis	100	Apis	100	NA	NA	NA
37	0522-A2-04	Apis_cerana	Apis	100	Apis	100	NA	NA	NA
37	0530-E2A-04	Apis_cerana	Apis	100	Apis	100	NA	KY072106	KY071919
37	0606-C1-07	Apis_cerana	NA	NA	Apis	100	NA	NA	NA
37	0424-D1-02	Apis_cerana	Apis	100	Apis	100	NA	KY072183	KY071848
37	0520-C2-03	Apis_cerana	Apis	100	Apis	100	NA	KY072364	KY071564
37	0521-D1-01	Apis_cerana	Apis	100	Apis	100	NA	KY072201	KY071834
37	0526-E1B-02	Apis_cerana	Apis	100	Apis	100	NA	NA	NA
37	0529-A2-02	Apis_cerana	Apis	100	Apis	100	NA	NA	NA
37	0520-C1-03	Apis_cerana	Apis	100	Apis	100	NA	KY072123	KY071773
37	0522-B1-04	Apis_cerana	Apis	100	Apis	100	NA	KY072130	KY071795
37	0522-B2-02	Apis_cerana	Apis	100	Apis	100	NA	NA	NA
37	0507-D2-10	Apis_cerana	Apis	100	Apis	100	NA	NA	NA
37	0522-A2-05	Apis_cerana	Apis	100	Apis	100	NA	NA	NA
37	0508-A2-03	Apis_cerana	Apis	100	Apis	100	NA	NA	NA
37	0520-C2-02	Apis_cerana	Apis	100	Apis	100	NA	KY072363	KY071565
37	0530-E2A-05	Apis_cerana	Apis	100	Apis	100	NA	KY072107	KY071918
37	0529-A2-03	Apis_cerana	Apis	100	Apis	100	NA	NA	NA
37	0424-D1-01	Apis_cerana	Apis	100	Apis	100	NA	KY072182	KY071849
37	0526-E1B-03	Apis_cerana	Apis	100	Apis	100	NA	NA	NA
37	0522-A1-05	Apis_cerana	Apis	100	Apis	100	NA	NA	NA
37	0515-A2-02	Apis_cerana	Apis	100	Apis	100	NA	NA	NA
37	0523-E2B-12	Apis_cerana	Apis	100	Apis	100	NA	KY072102	KY071904
37	0711-D2-02	Apis_cerana	Apis	100	Apis	100	IOZ(E)1936006	KY072544	KY071307
37	0607-E2B-07	Apis_cerana	Apis	100	Apis	100	NA	KY072113	KY071897
37	0521-D1-04	Apis_cerana	Apis	100	Apis	100	NA	KY072203	KY071831
37	0522-B1-03	Apis_cerana	Apis	100	Apis	100	NA	KY072129	KY071796
37	0519-E1B-01	Apis_cerana	Apis	100	NA	NA	NA	KY072080	NA
37	0529-B1-02	Apis_cerana	Apis	100	Apis	100	NA	NA	NA
37	0521-D1-02	Apis_cerana	Apis	100	Apis	100	NA	KY072202	KY071833
37	0606-C1-06	Apis_cerana	Apis	100	Apis	100	NA	NA	NA
37	0607-E2B-08	Apis_cerana	Apis	100	Apis	100	IOZ(E)1936007	KY072114	KY071896
37	0516-E2A-05	NA	Apis	100	Apis	100	NA	KY072218	KY071758
37	0819-A2-02	NA	Apis	100	Apis	100	NA	KY072648	KY072002
37	0429-D2-08	NA	Apis	100	Apis	100	NA	KY072193	KY071821
37	0620-E2A-03	NA	Apis	100	Apis	100	NA	KY072238	KY071744
37	0417-B2-03	NA	Apis	100	Apis	100	NA	KY072632	KY071995
37	0424-D2-11	NA	Apis	100	Apis	100	NA	KY072447	KY071471
37	0608-B2-01	NA	Apis	100	Apis	100	NA	KY072137	KY071776
37	0530-E2B-02	NA	Apis	100	Apis	100	NA	KY072222	KY071736
37	0521-D2-02	NA	Apis	100	Apis	100	NA	KY072208	KY071813
37	0818-E1A-03	NA	Apis	100	Apis	100	NA	KY072645	KY072021
37	0516-E2A-06	NA	Apis	100	Apis	100	NA	KY072219	KY071757
37	0527-C1-01	NA	Apis	100	Apis	100	NA	NA	NA
37	0520-C2-13	NA	Apis	100	Apis	100	NA	KY072372	KY071554
37	0408-C1-03	NA	Apis	100	Apis	100	NA	KY072649	KY072076
37	0608-B1-06	NA	Apis	100	Apis	100	NA	KY072136	KY071784
37	0726-C2-02	NA	Apis	100	Apis	100	NA	KY072433	KY071528
37	0421-A1-07	NA	Apis	100	Apis	100	NA	KY072481	KY071385
37	0623-A2-06	NA	Apis	100	Apis	100	NA	KY072179	KY071854
37	0529-B1-07	NA	Apis	100	Apis	100	NA	NA	NA
37	0416-D2-16	NA	Apis	100	Apis	100	NA	KY072715	KY071944
37	0714-E2B-02	NA	Apis	100	NA	NA	NA	KY072249	KY071720
37	0630-E2B-03	NA	Apis	100	Apis	100	NA	KY072243	KY071723
37	0430-A2-09	NA	Apis	100	Apis	100	NA	KY072156	KY071879
37	0408-CK-03	NA	Apis	100	Apis	100	NA	KY072616	KY072034
37	0725-D1-03	NA	Apis	100	Apis	100	NA	KY072279	KY071675
37	0423-A2-10	NA	Apis	100	Apis	100	NA	KY072150	KY071887
37	0528-D2-04	NA	Apis	100	Apis	100	NA	KY072306	KY071602
37	0519-E1A-13	NA	Apis	100	Apis	100	NA	KY072571	KY071424
37	0410-A2-01	NA	Apis	100	Apis	100	NA	KY072617	KY072015
37	0817-E2A-02	NA	Apis	100	Apis	100	NA	KY072634	KY072026
37	0608-A1-08	NA	Apis	100	Apis	100	NA	KY072499	KY071341
37	0630-E2A-03	NA	Apis	100	NA	NA	NA	KY072609	NA
37	0724-E2A-02	NA	Apis	100	Apis	100	NA	KY072252	KY071738
37	0627-D2-05	NA	Apis	100	Apis	100	NA	KY072325	KY071573
37	0724-E2B-01	NA	NA	NA	Apis	100	NA	KY072253	KY071719
37	0530-E2B-01	NA	Apis	100	Apis	100	NA	KY072221	KY071737
37	0613-E2A-03	NA	Apis	100	Apis	100	NA	KY072234	KY071747
37	0818-C2-03	NA	Apis	100	Apis	100	NA	KY072678	KY072045
37	0607-E2A-02	NA	Apis	100	Apis	100	NA	KY072229	KY071752
37	0519-E1A-14	NA	Apis	100	Apis	100	NA	KY072572	KY071423
37	0607-E2A-01	NA	Apis	100	Apis	100	NA	KY072228	KY071753
37	0630-E2A-04	NA	Apis	100	Apis	100	NA	KY072560	KY071391
37	0620-E2A-02	NA	Apis	100	Apis	100	NA	KY072237	KY071745
37	0429-D2-09	NA	Apis	100	Apis	100	NA	KY072194	KY071820
37	0818-C1-01	NA	Apis	100	Apis	100	NA	KY072675	KY072069
37	0430-B2-02	NA	Apis	100	Apis	100	NA	KY072121	KY071777
37	0714-E2B-01	NA	Apis	100	NA	NA	NA	KY072248	NA
37	0608-A2-07	NA	Apis	100	Apis	100	NA	KY072163	KY071871
37	0717-C2-03	NA	Apis	100	Apis	100	NA	KY072613	KY071214
37	0620-E2B-02	NA	Apis	100	Apis	100	NA	KY072240	KY071727
37	0608-A1-07	NA	Apis	100	Apis	100	NA	KY072498	KY071342
37	0613-E2A-02	NA	Apis	100	Apis	100	NA	KY072233	KY071748
37	0417-A2-06	NA	Apis	100	Apis	100	NA	KY072631	KY072004
37	0408-C2-08	NA	Apis	100	Apis	100	NA	KY072656	KY072060
37	0819-D1-16	NA	Apis	100	Apis	100	NA	KY072706	KY071960
37	0608-A2-08	NA	Apis	100	Apis	100	NA	KY072164	KY071870
37	0702-A2-04	NA	Apis	100	Apis	100	NA	KY072140	KY071804
37	0709-A2-01	NA	Apis	100	Apis	100	NA	KY072180	KY071853
37	0415-C1-02	NA	Apis	100	Apis	100	NA	KY072663	KY072074
37	0423-B2-03	NA	Apis	100	Apis	100	NA	KY072118	KY071779
37	0421-A1-08	NA	Apis	100	Apis	100	NA	KY072482	KY071384
37	0817-E2B-03	NA	Apis	100	Apis	100	NA	KY072636	KY072031
37	0410-B2-04	NA	Apis	100	Apis	100	NA	KY072625	KY071998
37	0620-E2B-03	NA	Apis	100	Apis	100	NA	KY072241	KY071726
37	0714-E2A-03	NA	Apis	100	Apis	100	NA	KY072246	KY071741
37	0707-E2A-03	NA	Apis	100	Apis	100	NA	KY072298	KY071623
37	0528-D1-02	NA	Apis	100	Apis	100	NA	KY072273	KY071684
37	0707-E2A-04	NA	Apis	100	NA	NA	NA	KY072299	NA
38	0516-E2A-09	Hylaeus_sp	NA	NA	Hylaeus	100	IOZ(E)1936102	NA	KY071754
39	0519-E1A-05	Ceratina_sp	Ceratina	100	NA	NA	IOZ(E)1936026	KY072564	KY071432
40	0519-E1A-06	Ceratina_sp	Ceratina	100	NA	NA	IOZ(E)1936103	KY072565	KY071431
41	0519-E1A-10	Lasioglossum_sp	Lasioglossum	100	NA	NA	IOZ(E)1936045	KY072569	KY071427
42	0519-E1B-05	Lasioglossum_sp	NA	NA	NA	NA	IOZ(E)1936040	NA	KY071933
42	0523-E2B-05	NA	NA	NA	NA	NA	NA	NA	KY071911
43	0519-E1B-07	Lasioglossum_sp	NA	NA	Lasioglossum	100	IOZ(E)1936105	NA	KY071932
44	0519-E1B-10	Lasioglossum_sp	NA	NA	Lasioglossum	98	IOZ(E)1936057	KY072086	KY071930
45	0520-C1-02	Bombus_haemorrhoidalis	Bombus	100	NA	NA	IOZ(E)1936014	KY072122	KY071774
45	0606-C1-01	Bombus_sp	Bombus	100	NA	NA	NA	NA	NA
46	0710-C1-01	NA	NA	NA	NA	NA	NA	KY072142	KY071763
46	0520-C1-04	Nomia_sp	NA	NA	NA	NA	IOZ(E)1936073	KY072124	KY071772
47	0624-E1A-06	Lasioglossum_sp	NA	NA	Lasioglossum	100	IOZ(E)1936044	NA	KY071228
47	0520-C1-08	NA	NA	NA	Lasioglossum	100	NA	NA	KY071768
47	0530-E2A-06	NA	NA	NA	Lasioglossum	99	NA	NA	KY071917
47	0609-E1B-01	NA	Lasioglossum	100	Lasioglossum	100	NA	KY072284	KY071618
47	0603-E1B-01	NA	Lasioglossum	100	Lasioglossum	100	NA	KY072281	KY071621
47	0607-E2A-04	NA	Lasioglossum	100	Lasioglossum	100	NA	KY072231	KY071750
47	0613-E2A-01	NA	Lasioglossum	100	Lasioglossum	100	NA	KY072232	KY071749
47	0530-E2A-07	NA	NA	NA	Lasioglossum	99	NA	NA	KY071916
47	0624-E1B-03	NA	Lasioglossum	100	Lasioglossum	100	NA	KY072292	KY071608
47	0714-E2A-02	NA	Euhesma	100	Lasioglossum	100	NA	KY072245	KY071742
47	0523-E2A-01	NA	Lasioglossum	100	Lasioglossum	99	NA	KY072087	KY071929
47	0620-E2A-01	NA	Lasioglossum	100	Lasioglossum	100	NA	KY072236	KY071746
47	0609-E1B-08	NA	Lasioglossum	100	Lasioglossum	100	NA	KY072288	KY071613
47	0415-C1-01	NA	NA	NA	Lasioglossum	98	NA	NA	KY072075
47	0519-E1A-09	NA	Lasioglossum	100	Lasioglossum	100	NA	KY072568	KY071428
47	0607-E2A-03	NA	Lasioglossum	100	Lasioglossum	100	NA	KY072230	KY071751
47	0603-E1A-10	NA	Lasioglossum	100	Lasioglossum	100	NA	KY072586	KY071405
47	0516-E2A-07	NA	Lasioglossum	100	Lasioglossum	100	NA	KY072220	KY071756
47	0523-E2A-02	NA	NA	NA	Lasioglossum	99	NA	NA	KY071928
47	0519-E1B-09	NA	Lasioglossum	100	Lasioglossum	98	NA	KY072085	KY071931
48	0520-C2-04	Amegilla_calceifera	NA	NA	NA	NA	IOZ(E)1936106	NA	KY071563
49	0513-C2-02	Lasioglossum_sp	Lasioglossum	100	NA	NA	IOZ(E)1936047	NA	NA
49	0520-C2-09	NA	Lasioglossum	100	Lasioglossum	100	NA	KY072368	KY071558
49	0428-C2-10	NA	Lasioglossum	100	Lasioglossum	100	NA	KY072266	KY071691
49	0523-E2B-06	NA	Lasioglossum	100	Lasioglossum	100	NA	KY072096	KY071910
49	0410-A2-04	NA	Lasioglossum	100	Lasioglossum	100	NA	KY072618	KY072012
49	0513-C2-03	NA	Lasioglossum	100	Lasioglossum	100	NA	NA	NA
49	0630-E2B-02	NA	NA	NA	Lasioglossum	100	NA	NA	KY071724
49	0506-C2-01	NA	Lasioglossum	100	Lasioglossum	100	NA	NA	NA
49	0523-E2B-09	NA	Lasioglossum	100	Lasioglossum	100	NA	KY072099	KY071907
49	0513-C2-04	NA	Lasioglossum	100	Lasioglossum	100	NA	NA	NA
49	0523-E2B-07	NA	Lasioglossum	100	Lasioglossum	100	NA	KY072097	KY071909
49	0408-C2-04	NA	Lasioglossum	100	Lasioglossum	100	NA	KY072653	KY072064
49	0523-E2B-04	NA	Lasioglossum	100	Lasioglossum	100	NA	KY072095	KY071912
49	0523-E2B-08	NA	Lasioglossum	100	Lasioglossum	100	NA	KY072098	KY071908
49	0530-E2B-04	NA	Lasioglossum	100	Lasioglossum	100	NA	KY072224	KY071734
49	0519-E1A-16	NA	Lasioglossum	100	Lasioglossum	100	NA	KY072573	KY071421
49	0523-E2B-03	NA	NA	NA	Lasioglossum	100	NA	NA	KY071913
49	0408-C2-02	NA	Lasioglossum	100	Lasioglossum	100	NA	KY072651	KY072066
49	0530-E2B-06	NA	Lasioglossum	100	Lasioglossum	100	NA	KY072225	KY071732
49	0415-C2-10	NA	Lasioglossum	100	NA	NA	NA	KY072671	NA
49	0603-E1A-15	NA	NA	NA	Lasioglossum	100	NA	NA	KY071401
49	0530-E2B-05	NA	NA	NA	Lasioglossum	100	NA	NA	KY071733
49	0519-E1B-06	NA	Lasioglossum	100	NA	NA	NA	KY072084	NA
50	0520-C2-15	Euaspis_strandi	NA	NA	Euaspis	100	IOZ(E)1936068	NA	KY071552
51	0522-A1-07	Ceratina_sp	Ceratina	99	NA	NA	NA	NA	NA
51	0508-A2-01	Ceratina_sp	Ceratina	99	NA	NA	NA	NA	NA
51	0604-D1-02	Ceratina_sp	Ceratina	99	NA	NA	IOZ(E)1936121	KY072331	KY071671
51	0818-C2-02	NA	Ceratina	99	NA	NA	NA	KY072677	KY072046
51	0626-C2-09	NA	Ceratina	99	NA	NA	NA	KY072401	KY071516
51	0430-A2-05	NA	Ceratina	99	NA	NA	NA	KY072152	KY071883
51	0520-C1-11	NA	Ceratina	99	NA	NA	NA	KY072128	KY071765
51	0623-A2-04	NA	NA	NA	NA	NA	NA	KY072177	KY071856
51	0428-C2-14	NA	Ceratina	99	NA	NA	NA	KY072270	NA
51	0726-C2-01	NA	Ceratina	99	NA	NA	NA	KY072432	KY071529
51	0626-C2-08	NA	NA	NA	NA	NA	NA	NA	KY071517
51	0725-A1-05	NA	Ceratina	99	NA	NA	NA	KY072554	KY071272
51	0527-C2-01	NA	Ceratina	99	NA	NA	NA	KY072375	NA
51	0428-C2-11	NA	Ceratina	99	NA	NA	NA	KY072267	KY071690
51	0515-D2-11	NA	Ceratina	99	NA	NA	NA	KY072474	KY071440
51	0422-C2-10	NA	Ceratina	99	NA	NA	NA	KY072260	KY071706
51	0528-D1-05	NA	Ceratina	99	NA	NA	NA	KY072275	KY071682
51	0527-C2-02	NA	Ceratina	99	NA	NA	NA	KY072376	KY071550
51	0428-C2-13	NA	Ceratina	99	NA	NA	NA	KY072269	KY071688
51	0514-A1-06	NA	Ceratina	97	NA	NA	NA	NA	NA
51	0520-C2-14	NA	Ceratina	99	NA	NA	NA	KY072373	KY071553
51	0612-C2-01	NA	Ceratina	99	NA	NA	NA	KY072385	KY071540
51	0618-D1-02	NA	Ceratina	99	NA	NA	NA	KY072345	KY071653
51	0410-A2-05	NA	Ceratina	99	NA	NA	NA	KY072619	KY072011
51	0430-A2-04	NA	Ceratina	99	NA	NA	NA	KY072151	NA
51	0617-A2-01	NA	Ceratina	99	NA	NA	NA	KY072165	KY071869
52	0522-A1-12	Lasioglossum_sp	NA	NA	Lasioglossum	98	IOZ(E)1936107	NA	NA
53	0818-C1-02	Elaphropoda_percarinata	NA	NA	NA	NA	IOZ(E)1936129	NA	KY072068
53	0522-A2-02	Elaphropoda_sp	NA	NA	NA	NA	NA	NA	NA
53	0703-C2-01	Elaphropoda_sp	NA	NA	NA	NA	NA	KY072406	KY071512
53	0710-CK-02	NA	NA	NA	NA	NA	NA	NA	KY071850
54	0522-A2-03	Tetralonia_sp	NA	NA	NA	NA	IOZ(E)1936012	NA	NA
55	0522-A2-08	Nomia_iridescens	NA	NA	NA	NA	IOZ(E)1936108	NA	NA
56	0522-B1-01	Apis_andreniformis	Apis	100	Apis	100	NA	NA	NA
56	0513-C2-01	Apis_andreniformis	Apis	100	Apis	100	NA	NA	NA
56	0529-A2-06	Apis_andreniformis	Apis	100	Apis	100	NA	NA	NA
56	0529-A2-08	Apis_andreniformis	Apis	100	Apis	100	NA	NA	NA
56	0529-A2-07	Apis_andreniformis	Apis	100	Apis	100	NA	NA	NA
56	0522-A2-09	Apis_andreniformis	Apis	100	Apis	100	NA	NA	NA
56	0608-A2-04	NA	Apis	100	Apis	100	NA	KY072160	KY071874
56	0617-A2-03	NA	Apis	100	Apis	100	NA	KY072167	KY071867
56	0604-D1-04	NA	Apis	100	Apis	100	NA	KY072333	KY071669
56	0423-A2-06	NA	Apis	100	Apis	100	NA	KY072147	KY071891
56	0428-C2-09	NA	Apis	100	Apis	100	NA	KY072265	KY071692
56	0608-A2-03	NA	Apis	100	Apis	100	NA	KY072159	KY071875
56	0417-A2-05	NA	Apis	100	Apis	100	NA	KY072630	KY072005
57	0523-E2B-02	Sphecodes_sp	NA	NA	Sphecodes	97	IOZ(E)1936071	NA	KY071914
58	0526-E1A-05	Lasioglossum_sp	NA	NA	Lasioglossum	100	IOZ(E)1936046	NA	NA
59	0526-E1A-07	Hylaeus_sp	NA	NA	Hylaeus	100	IOZ(E)1936034	NA	NA
60	0526-E1B-08	Lasioglossum_sp	NA	NA	Lasioglossum	100	IOZ(E)1936109	NA	KY071936
61	0529-B1-04	Ceratina_sp	Ceratina	100	NA	NA	IOZ(E)1936027	NA	NA
62	0603-E1A-03	Ctenoplectra_cornuta	Ctenoplectra	100	Ctenoplectra	100	IOZ(E)1936011	KY072581	KY071412
62	0624-E1A-05	NA	NA	NA	Ctenoplectra	100	NA	NA	KY071229
62	0603-E1A-01	NA	Ctenoplectra	100	Ctenoplectra	100	NA	KY072579	KY071414
63	0607-E2B-03	Ceratina_sp	NA	NA	NA	NA	NA	KY072110	KY071901
63	0523-E2B-11	Ceratina_sp	Ceratina	98	NA	NA	NA	KY072101	KY071905
63	0514-D1-05	Ceratina_sp	NA	NA	Ceratina	100	NA	NA	NA
63	0523-E2B-10	Ceratina_sp	NA	NA	NA	NA	NA	KY072100	KY071906
63	0424-D2-22	Ceratina_sp	Ceratina	99	Ceratina	100	IOZ(E)1936024	KY072456	KY071462
63	0603-E1A-05	NA	Ceratina	99	Ceratina	100	NA	KY072583	KY071410
63	0415-C2-09	NA	NA	NA	Ceratina	100	NA	NA	KY072050
63	0530-E2B-07	NA	NA	NA	Ceratina	100	NA	KY072226	KY071731
63	0416-D2-06	NA	NA	NA	Ceratina	100	NA	NA	KY071954
63	0424-D2-21	NA	Ceratina	99	NA	NA	NA	KY072455	NA
63	0609-E1A-02	NA	NA	NA	Ceratina	100	NA	KY072588	KY071399
63	0422-C2-06	NA	Ceratina	99	Ceratina	100	NA	KY072257	KY071710
63	0530-E2B-08	NA	NA	NA	Ceratina	100	NA	KY072227	KY071730
64	0611-D1-06	Lipotriches_yasumatsui	NA	NA	Lipotriches	100	IOZ(E)1936064	KY072343	KY071656
64	0604-D1-07	NA	NA	NA	Lipotriches	100	NA	KY072336	KY071666
65	0604-D2-01	Xylocopa_tranquabarica	Xylocopa	99	Xylocopa	100	IOZ(E)1936032	KY072307	KY071600
66	0604-D2-02	Ceratina_sutepensis	Ceratina	100	NA	NA	IOZ(E)1936023	KY072308	KY071599
66	0522-A1-03	Ceratina_sutepensis	Ceratina	100	NA	NA	NA	NA	NA
66	0520-C1-05	Ceratina_sutepensis	Ceratina	100	NA	NA	NA	KY072125	KY071771
66	0421-A1-02	NA	Ceratina	100	NA	NA	NA	KY072477	KY071389
66	0423-A2-03	NA	Ceratina	100	NA	NA	NA	KY072144	KY071894
66	0702-A1-26	NA	Ceratina	100	NA	NA	NA	KY072532	KY071351
66	0521-D2-01	NA	Ceratina	100	NA	NA	NA	KY072207	KY071814
66	0421-B1-01	NA	NA	NA	NA	NA	NA	NA	KY071802
67	0507-D2-03	Homalictus_sp	NA	NA	NA	NA	NA	NA	NA
67	0529-A2-01	Homalictus_sp	NA	NA	NA	NA	NA	NA	NA
67	0726-C2-07	Homalictus_sp	NA	NA	NA	NA	IOZ(E)1936060	NA	KY071525
67	0604-D2-03	NA	NA	NA	NA	NA	NA	NA	KY071598
67	0606-C2-04	NA	NA	NA	NA	NA	NA	KY072380	KY071545
67	0430-A2-02	NA	NA	NA	NA	NA	NA	NA	KY071885
67	0520-C2-08	NA	NA	NA	NA	NA	NA	KY072367	KY071559
67	0428-C1-01	NA	NA	NA	NA	NA	NA	KY072212	KY071718
67	0520-C1-10	NA	NA	NA	NA	NA	NA	NA	KY071766
67	0424-D2-28	NA	NA	NA	NA	NA	NA	KY072460	KY071456
67	0528-D2-05	NA	NA	NA	NA	NA	NA	NA	KY071601
67	0415-C2-07	NA	NA	NA	NA	NA	NA	NA	KY072052
67	0424-D2-27	NA	NA	NA	NA	NA	NA	NA	KY071457
67	0429-D2-01	NA	NA	NA	NA	NA	NA	NA	KY071827
67	0410-A2-02	NA	NA	NA	NA	NA	NA	NA	KY072014
67	0506-C2-05	NA	NA	NA	NA	NA	NA	NA	NA
67	0417-A2-03	NA	NA	NA	NA	NA	NA	NA	KY072007
67	0423-A2-02	NA	NA	NA	NA	NA	NA	NA	KY071895
67	0507-D2-07	NA	NA	NA	NA	NA	NA	NA	NA
67	0506-C2-06	NA	NA	NA	NA	NA	NA	NA	NA
68	0604-D2-09	NA	NA	NA	NA	NA	NA	NA	KY071592
68	0623-A1-05	NA	NA	NA	NA	NA	NA	NA	KY071261
68	0618-D2-02	NA	NA	NA	NA	NA	NA	NA	KY071585
68	0702-A1-08	NA	NA	NA	NA	NA	NA	NA	KY071368
68	0416-D2-09	NA	NA	NA	NA	NA	NA	KY072712	KY071951
68	0617-A1-12	Nomia_sp	NA	NA	NA	NA	IOZ(E)1936122	NA	KY071321
69	0606-C1-02	Lasioglossum_sp	NA	NA	NA	NA	IOZ(E)1936110	NA	NA
70	0606-C1-04	Lasioglossum_sp	Lasioglossum	100	Lasioglossum	100	IOZ(E)1936048	NA	NA
70	0606-C1-05	NA	NA	NA	Lasioglossum	100	NA	NA	NA
70	0408-C1-01	NA	NA	NA	Lasioglossum	100	NA	NA	KY072078
71	0703-C2-08	Lasioglossum_sp	NA	NA	NA	NA	IOZ(E)1936049	KY072410	KY071505
71	0606-C2-03	NA	NA	NA	NA	NA	NA	NA	KY071546
71	0422-C2-15	NA	NA	NA	NA	NA	NA	NA	KY071701
71	0415-C2-04	NA	NA	NA	NA	NA	NA	KY072668	KY072055
71	0424-D1-07	NA	NA	NA	NA	NA	NA	NA	KY071843
72	0607-E2B-02	Ceratina_sp	Ceratina	99	NA	NA	IOZ(E)1936028	KY072109	KY071902
73	0607-E2B-04	Meliponini_sp	NA	NA	NA	NA	IOZ(E)1936111	KY072111	KY071900
74	0607-E2B-05	Lasioglossum_sp	Lasioglossum	100	Lasioglossum	100	IOZ(E)1936050	KY072112	KY071899
75	0607-E2B-06	Lasioglossum_sp	NA	NA	Lasioglossum	100	IOZ(E)1936112	NA	KY071898
76	0608-A1-02	NA	NA	NA	NA	NA	NA	KY072494	KY071347
77	0608-A1-05	NA	Sphecodes	100	NA	NA	NA	KY072496	KY071344
77	0608-A1-06	NA	Sphecodes	100	NA	NA	NA	KY072497	KY071343
77	0709-A1-16	NA	Sphecodes	100	NA	NA	NA	KY072541	KY071290
77	0709-A1-02	NA	Sphecodes	100	NA	NA	NA	KY072534	KY071301
77	0604-D2-06	NA	NA	NA	NA	NA	NA	NA	KY071595
77	0617-A1-18	NA	Sphecodes	100	NA	NA	NA	KY072513	KY071315
77	0702-A1-20	NA	Sphecodes	100	NA	NA	NA	KY072529	KY071357
77	0702-A1-07	NA	Sphecodes	100	NA	NA	NA	KY072521	KY071369
77	0617-A1-19	NA	Sphecodes	100	NA	NA	NA	KY072514	KY071314
77	0623-A1-06	NA	NA	NA	NA	NA	NA	NA	KY071260
77	0716-A1-05	Sphecodes_sp	NA	NA	NA	NA	IOZ(E)1936062	NA	KY071283
78	0608-B1-05	Lipotriches_sp	NA	NA	NA	NA	IOZ(E)1936066	KY072135	KY071785
78	0608-B1-04	NA	NA	NA	NA	NA	NA	NA	KY071786
78	0819-CK-01	NA	NA	NA	NA	NA	NA	NA	KY072033
78	0710-CK-01	NA	NA	NA	NA	NA	NA	NA	KY071851
79	0424-D2-31	Hylaeus_sp	Hylaeus	100	Hylaeus	100	IOZ(E)1936036	KY072463	KY071453
79	0609-E1B-06	NA	Hylaeus	100	Hylaeus	100	NA	KY072287	KY071615
79	0611-D1-01	NA	Hylaeus	100	Hylaeus	100	NA	KY072339	KY071661
79	0424-D2-03	NA	Hylaeus	100	Hylaeus	100	NA	KY072440	KY071478
79	0616-E1A-02	NA	Hylaeus	100	Hylaeus	100	NA	KY072592	KY071237
79	0604-D2-11	NA	Hylaeus	100	Hylaeus	100	NA	KY072313	KY071590
79	0612-C2-02	NA	Hylaeus	100	Hylaeus	98	NA	KY072386	KY071539
79	0424-D2-18	NA	NA	NA	Hylaeus	100	NA	NA	KY071464
79	0408-C2-06	NA	NA	NA	Hylaeus	100	NA	NA	KY072062
79	0609-E1B-07	NA	Hylaeus	100	Hylaeus	100	NA	KY072079	KY071614
79	0623-A1-01	NA	NA	NA	Hylaeus	100	NA	NA	KY071265
79	0618-D1-06	NA	NA	NA	Hylaeus	100	NA	NA	KY071650
79	0424-D2-32	NA	NA	NA	Hylaeus	100	NA	NA	KY071452
79	0609-E1A-03	NA	Hylaeus	100	Hylaeus	100	NA	KY072589	KY071398
80	0507-D1-01	Lasioglossum_sp	NA	NA	Lasioglossum	100	IOZ(E)1936043	NA	KY071839
80	0611-D1-03	NA	Lasioglossum	100	Lasioglossum	100	NA	KY072340	KY071659
80	0409-D1-08	NA	NA	NA	Lasioglossum	100	NA	NA	KY072036
80	0819-D1-01	NA	Lasioglossum	100	Lasioglossum	100	NA	KY072696	KY071974
81	0611-D2-02	NA	NA	NA	NA	NA	IOZ(E)1936116	NA	KY071587
82	0618-CK-01	Megachile_sp	NA	NA	Megachile	100	NA	NA	NA
82	0623-A1-11	Megachile_sp	NA	NA	Megachile	100	IOZ(E)1936085	KY072597	KY071255
82	0617-A1-02	NA	NA	NA	Megachile	100	NA	KY072504	KY071329
82	0623-A1-25	NA	NA	NA	Megachile	100	NA	KY072602	KY071241
82	0702-A1-10	NA	NA	NA	Megachile	100	NA	KY072522	KY071366
82	0704-C1-01	NA	NA	NA	Megachile	100	NA	KY072350	KY071629
82	0623-A1-12	NA	NA	NA	Megachile	100	NA	KY072598	KY071254
83	0702-A1-23	Megachile_sp	NA	NA	Megachile	100	IOZ(E)1936086	KY072530	KY071354
83	0617-A1-04	NA	NA	NA	Megachile	100	NA	KY072506	KY071327
83	0623-A1-16	NA	NA	NA	Megachile	100	NA	NA	KY071250
84	0604-D1-06	Megachile_sp	Megachile	98	Megachile	100	IOZ(E)1936083	KY072335	KY071667
84	0617-A1-08	NA	Megachile	99	Megachile	100	NA	KY072509	KY071324
84	0604-D1-05	NA	Megachile	98	Megachile	100	NA	KY072334	KY071668
84	0716-A1-04	NA	NA	NA	Megachile	100	NA	NA	KY071284
84	0421-A1-05	NA	Megachile	98	Megachile	100	NA	KY072479	KY071387
85	0717-C2-07	Braunapis_mixta	NA	NA	NA	NA	IOZ(E)1936020	KY072614	KY071211
85	0617-A2-06	NA	NA	NA	NA	NA	NA	KY072169	KY071864
85	0627-D2-02	NA	NA	NA	NA	NA	NA	KY072323	KY071576
85	0703-C2-17	NA	NA	NA	NA	NA	NA	KY072417	KY071496
86	0618-D1-04	Coelioxys_subelongata	Coelioxys	100	NA	NA	IOZ(E)1936078	KY072347	KY071651
87	0528-D1-01	Apis_dorsata	Apis	100	Apis	100	NA	KY072272	KY071685
87	0523-E2A-05	Apis_dorsata	Apis	100	Apis	100	NA	KY072090	KY071925
87	0516-E2A-04	Apis_dorsata	Apis	100	Apis	100	NA	KY072217	KY071759
87	0519-E1B-03	Apis_dorsata	Apis	100	Apis	100	NA	KY072082	KY071934
87	0522-A2-01	Apis_dorsata	Apis	100	Apis	100	NA	NA	NA
87	0530-E2A-01	Apis_dorsata	Apis	100	Apis	100	NA	KY072104	KY071921
87	0609-E1B-10	Apis_dorsata	Apis	100	Apis	100	NA	KY072289	KY071611
87	0702-A2-05	Apis_dorsata	Apis	100	Apis	100	NA	KY072141	KY071803
87	0424-D2-10	Apis_dorsata	Apis	100	Apis	100	IOZ(E)1936009	KY072446	KY071472
87	0624-E1A-09	Apis_dorsata	Apis	100	Apis	100	NA	KY072607	KY071225
87	0424-D1-03	Apis_dorsata	Apis	100	Apis	100	NA	KY072184	KY071847
87	0516-E2A-03	Apis_dorsata	Apis	100	Apis	100	NA	KY072216	KY071760
87	0530-E2A-02	Apis_dorsata	Apis	100	Apis	100	NA	KY072105	KY071920
87	0519-E1B-02	Apis_dorsata	Apis	100	Apis	100	IOZ(E)1936004	KY072081	KY071935
87	0523-E2A-06	Apis_dorsata	Apis	100	Apis	100	IOZ(E)1936005	KY072091	KY071924
87	0618-D2-01	NA	Apis	100	NA	NA	NA	KY072317	NA
87	0428-C1-03	NA	Apis	100	Apis	100	NA	KY072213	KY071716
87	0416-D2-01	NA	Apis	100	Apis	100	NA	KY072709	KY071959
87	0608-B1-03	NA	Apis	100	Apis	100	NA	KY072134	KY071787
87	0624-E1B-01	NA	Apis	100	Apis	100	NA	KY072290	KY071610
87	0725-D1-04	NA	Apis	100	Apis	100	NA	KY072280	KY071674
87	0624-E1B-02	NA	Apis	100	Apis	100	NA	KY072291	KY071609
87	0410-A2-07	NA	Apis	100	Apis	100	NA	KY072621	KY072009
87	0603-E1B-03	NA	Apis	100	Apis	100	NA	KY072282	KY071619
87	0708-E1A-01	NA	Apis	100	Apis	100	NA	KY072610	KY071224
87	0701-E1A-04	NA	Apis	100	Apis	100	NA	KY072295	KY071626
87	0521-D2-08	NA	Apis	100	Apis	100	NA	KY072211	KY071808
87	0819-D1-06	NA	Apis	100	Apis	100	NA	KY072700	KY071969
87	0416-D1-01	NA	Apis	100	Apis	100	NA	KY072686	KY071985
87	0415-C1-06	NA	Apis	100	Apis	100	NA	KY072665	KY072070
87	0609-E1A-04	NA	Apis	100	Apis	100	NA	KY072590	KY071397
88	0424-D2-19	Lasioglossum_sp	Lasioglossum	100	Lasioglossum	100	IOZ(E)1936052	KY072454	KY071463
88	0618-D2-04	NA	NA	NA	Lasioglossum	100	NA	NA	KY071583
88	0515-A2-08	NA	Lasioglossum	100	NA	NA	NA	NA	NA
88	0515-A2-09	NA	Lasioglossum	100	NA	NA	NA	NA	NA
88	0417-A2-04	NA	Lasioglossum	100	Lasioglossum	100	NA	KY072629	KY072006
88	0619-C2-01	NA	Lasioglossum	100	Lasioglossum	100	NA	KY072391	KY071534
88	0430-A2-03	NA	NA	NA	Lasioglossum	100	NA	NA	KY071884
88	0612-C2-06	NA	Lasioglossum	100	Lasioglossum	100	NA	KY072390	KY071535
88	0515-D2-14	NA	Lasioglossum	100	Lasioglossum	100	NA	KY072476	KY071437
88	0626-C2-01	NA	Lasioglossum	100	Lasioglossum	100	NA	KY072395	KY071524
88	0513-C2-09	NA	Lasioglossum	100	NA	NA	NA	NA	NA
88	0604-D1-10	NA	Lasioglossum	100	NA	NA	NA	KY072338	NA
88	0617-A2-05	NA	Lasioglossum	100	Lasioglossum	100	NA	KY072168	KY071865
88	0818-D2-05	NA	Lasioglossum	100	NA	NA	NA	KY072641	NA
88	0515-D2-13	NA	Lasioglossum	100	NA	NA	NA	KY072475	KY071438
89	0619-C1-01	Lasioglossum_sp	NA	NA	NA	NA	IOZ(E)1936118	NA	KY071764
90	0619-C2-05	Nomia_yunnanensis	NA	NA	NA	NA	IOZ(E)1936074	KY072393	KY071531
91	0623-A1-02	Nomia_apicalis	NA	NA	NA	NA	IOZ(E)1936075	NA	KY071264
92	0522-B1-02	Coelioxys_sp	NA	NA	NA	NA	NA	NA	NA
92	0623-A1-03	NA	NA	NA	NA	NA	IOZ(E)1936119	NA	KY071263
93	0505-A1-15	Ceratina_compacta	Ceratina	100	NA	NA	NA	NA	NA
93	0424-D2-02	Ceratina_compacta	Ceratina	100	NA	NA	IOZ(E)1936025	KY072439	KY071479
93	0623-A1-10	NA	Ceratina	99	NA	NA	NA	KY072596	KY071256
93	0710-C2-03	NA	Ceratina	99	NA	NA	NA	KY072421	KY071492
93	0725-A1-08	NA	Ceratina	99	NA	NA	NA	KY072556	KY071269
93	0716-A1-03	NA	Ceratina	99	NA	NA	NA	KY072548	KY071285
93	0623-A1-09	NA	Ceratina	99	NA	NA	NA	KY072595	KY071257
93	0702-A1-05	NA	Ceratina	99	NA	NA	NA	KY072520	KY071371
94	0725-A1-02	Lasioglossum_sp	NA	NA	NA	NA	IOZ(E)1936059	NA	KY071275
94	0623-A1-22	NA	NA	NA	NA	NA	NA	NA	KY071244
94	0529-B1-01	NA	NA	NA	NA	NA	NA	NA	NA
94	0617-A1-05	NA	NA	NA	NA	NA	NA	NA	KY071326
94	0522-B1-08	NA	NA	NA	NA	NA	NA	NA	KY071791
94	0514-B1-03	NA	NA	NA	NA	NA	NA	NA	NA
94	0522-B1-07	NA	NA	NA	NA	NA	NA	NA	KY071792
94	0515-B2-01	NA	NA	NA	NA	NA	NA	NA	NA
94	0522-B1-06	NA	NA	NA	NA	NA	NA	NA	KY071793
95	0429-D2-02	Lasioglossum_sp	NA	NA	Lasioglossum	100	IOZ(E)1936058	NA	KY071826
95	0623-A1-23	NA	NA	NA	Lasioglossum	100	NA	NA	KY071243
95	0521-D2-04	NA	NA	NA	Lasioglossum	100	NA	NA	KY071811
95	0505-A1-06	NA	NA	NA	Lasioglossum	100	NA	NA	NA
95	0709-A1-12	NA	NA	NA	Lasioglossum	100	NA	NA	KY071294
95	0623-A1-27	NA	NA	NA	Lasioglossum	100	NA	NA	KY071239
95	0703-C2-11	NA	NA	NA	Lasioglossum	100	NA	KY072412	KY071502
95	0716-A1-01	NA	NA	NA	Lasioglossum	100	NA	NA	KY071287
95	0617-A1-11	NA	NA	NA	Lasioglossum	100	NA	NA	KY071322
95	0617-A1-14	NA	NA	NA	Lasioglossum	100	NA	NA	KY071319
95	0716-A1-12	NA	NA	NA	Lasioglossum	100	NA	NA	KY071278
95	0709-A1-15	NA	NA	NA	Lasioglossum	100	NA	NA	KY071291
95	0608-A1-10	NA	NA	NA	Lasioglossum	100	NA	NA	KY071339
95	0424-D1-04	NA	NA	NA	Lasioglossum	100	NA	NA	KY071846
95	0623-A1-24	NA	NA	NA	Lasioglossum	100	NA	NA	KY071242
95	0428-C2-03	NA	NA	NA	Lasioglossum	100	NA	NA	KY071698
95	0522-A1-08	NA	NA	NA	Lasioglossum	100	NA	NA	NA
95	0709-A1-14	NA	NA	NA	Lasioglossum	100	NA	NA	KY071292
95	0522-A1-10	NA	NA	NA	Lasioglossum	100	NA	NA	NA
95	0702-A1-18	NA	NA	NA	Lasioglossum	100	NA	KY072528	KY071358
95	0416-D1-02	NA	NA	NA	Lasioglossum	100	NA	NA	KY071984
95	0522-A1-09	NA	NA	NA	Lasioglossum	100	NA	NA	NA
95	0703-C2-10	NA	NA	NA	Lasioglossum	100	NA	NA	KY071503
96	0522-A1-01	Apis_florea	Apis	100	Apis	100	NA	NA	NA
96	0508-A2-02	Apis_florea	Apis	100	Apis	100	NA	NA	NA
96	0507-D2-09	Apis_florea	Apis	100	Apis	100	NA	NA	NA
96	0514-D1-04	Apis_florea	Apis	100	Apis	100	IOZ(E)1936008	NA	NA
96	0515-A2-04	Apis_florea	Apis	100	Apis	100	NA	NA	NA
96	0515-A2-03	Apis_florea	Apis	100	Apis	100	NA	NA	NA
96	0522-A2-06	Apis_florea	Apis	100	Apis	100	NA	NA	NA
96	0507-D2-08	Apis_florea	Apis	100	Apis	100	NA	NA	NA
96	0529-A2-05	Apis_florea	Apis	100	Apis	100	NA	NA	NA
96	0505-A1-08	Apis_florea	Apis	100	NA	NA	NA	NA	NA
96	0606-C1-03	Apis_florea	Apis	100	Apis	100	NA	NA	NA
96	0424-D1-09	Apis_florea	Apis	100	Apis	100	NA	KY072187	KY071842
96	0529-A2-04	Apis_florea	Apis	100	Apis	100	NA	NA	NA
96	0424-D1-10	Apis_florea	Apis	100	Apis	100	NA	KY072188	KY071841
96	0522-A2-07	Apis_florea	Apis	100	Apis	100	NA	NA	NA
96	0623-A2-02	NA	Apis	100	Apis	100	NA	KY072175	KY071858
96	0430-A2-08	NA	Apis	100	Apis	100	NA	KY072155	KY071880
96	0408-C2-10	NA	Apis	100	Apis	100	NA	KY072658	KY072058
96	0623-A2-03	NA	Apis	100	Apis	100	NA	KY072176	KY071857
96	0415-C2-12	NA	Apis	100	Apis	100	NA	KY072673	KY072048
96	0527-C1-02	NA	Apis	100	Apis	100	NA	NA	NA
96	0626-C2-13	NA	Apis	100	Apis	100	NA	KY072405	KY071513
96	0514-A1-05	NA	Apis	100	Apis	100	NA	NA	NA
96	0611-D1-04	NA	Apis	100	Apis	100	NA	KY072341	KY071658
96	0709-A1-19	NA	Apis	100	Apis	100	NA	KY072542	KY071288
96	0619-C2-02	NA	Apis	100	Apis	100	NA	KY072392	KY071533
96	0703-C2-12	NA	Apis	100	Apis	100	NA	KY072413	KY071501
96	0617-A2-10	NA	Apis	100	Apis	100	NA	KY072173	KY071860
96	0423-A2-08	NA	Apis	100	Apis	100	NA	KY072149	KY071889
96	0617-A2-09	NA	Apis	100	Apis	100	NA	KY072172	KY071861
96	0528-D1-10	NA	Apis	100	Apis	100	NA	KY072277	KY071679
96	0416-D1-12	NA	Apis	100	Apis	100	NA	KY072694	KY071975
96	0515-D2-02	NA	Apis	100	Apis	100	NA	KY072466	KY071448
96	0421-A1-06	NA	Apis	100	Apis	100	NA	KY072480	KY071386
96	0423-A2-07	NA	Apis	100	Apis	100	NA	KY072148	KY071890
96	0521-D1-05	NA	Apis	100	Apis	100	NA	KY072204	KY071830
96	0703-C2-02	NA	Apis	100	Apis	100	NA	KY072407	KY071511
96	0604-D1-01	NA	Apis	100	Apis	100	NA	KY072330	KY071672
96	0424-D2-09	NA	Apis	100	Apis	100	NA	KY072445	KY071473
96	0416-D2-17	NA	Apis	100	Apis	100	NA	KY072716	KY071943
96	0521-D1-06	NA	Apis	100	Apis	100	NA	KY072205	KY071829
96	0626-C2-12	NA	Apis	100	Apis	100	NA	KY072404	KY071514
96	0409-D1-01	NA	Apis	100	Apis	100	NA	KY072659	KY072041
96	0612-C2-03	NA	Apis	100	Apis	100	NA	KY072387	KY071538
96	0429-D2-06	NA	Apis	100	Apis	100	NA	KY072191	KY071823
96	0429-D2-07	NA	Apis	100	Apis	100	NA	KY072192	KY071822
96	0618-D1-03	NA	Apis	100	Apis	100	NA	KY072346	KY071652
96	0417-A2-02	NA	Apis	100	Apis	100	NA	KY072628	KY072008
96	0618-D2-05	NA	Apis	100	Apis	100	NA	KY072318	KY071582
96	0410-A2-06	NA	Apis	100	Apis	100	NA	KY072620	KY072010
96	0608-A2-06	NA	Apis	100	Apis	100	NA	KY072162	KY071872
96	0608-A2-05	NA	Apis	100	Apis	100	NA	KY072161	KY071873
96	0528-D2-02	NA	Apis	100	Apis	100	NA	KY072304	KY071604
96	0528-D1-09	NA	Apis	100	Apis	100	NA	KY072276	KY071680
97	0526-E1B-01	Bombus_haemorrhoidalis	Bombus	100	Bombus	100	IOZ(E)1936016	NA	NA
97	0624-E1A-01	NA	Bombus	100	Bombus	100	NA	KY072604	KY071233
97	0721-E1A-01	NA	Bombus	100	Bombus	100	NA	KY072430	KY071481
97	0624-E1A-08	NA	Bombus	100	Bombus	100	NA	KY072606	KY071226
97	0609-E1B-03	NA	Bombus	100	NA	NA	NA	KY072286	NA
97	0603-E1B-04	NA	Bombus	100	NA	NA	NA	KY072283	NA
97	0708-E1A-02	NA	Bombus	100	Bombus	100	NA	KY072611	KY071223
97	0618-D2-06	NA	Bombus	100	Bombus	100	NA	KY072319	KY071581
98	0703-C2-14	Ceratina_sp	Ceratina	100	NA	NA	IOZ(E)1936030	KY072415	KY071499
98	0626-C2-03	NA	Ceratina	100	NA	NA	NA	KY072397	KY071522
98	0709-A1-08	NA	Ceratina	100	NA	NA	NA	KY072538	KY071296
98	0520-C2-06	NA	Ceratina	100	NA	NA	NA	KY072366	KY071561
98	0703-C2-13	NA	Ceratina	100	NA	NA	NA	KY072414	KY071500
98	0520-C2-12	NA	Ceratina	100	NA	NA	NA	KY072371	KY071555
98	0520-C2-05	NA	Ceratina	100	NA	NA	NA	KY072365	KY071562
99	0626-C2-04	Braunapis_sp	NA	NA	NA	NA	IOZ(E)1936019	NA	KY071521
99	0819-A2-01	NA	NA	NA	NA	NA	NA	KY072647	KY072003
99	0710-C2-15	NA	NA	NA	NA	NA	NA	KY072429	KY071482
99	0726-C2-05	NA	NA	NA	NA	NA	NA	KY072435	KY071527
99	0619-C2-06	NA	NA	NA	NA	NA	NA	KY072394	KY071530
99	0422-C2-09	NA	NA	NA	NA	NA	NA	KY072259	KY071707
99	0710-C2-14	NA	NA	NA	NA	NA	NA	KY072428	KY071483
99	0520-C2-16	NA	NA	NA	NA	NA	NA	KY072374	KY071551
100	0627-D1-03	NA	NA	NA	NA	NA	NA	NA	KY071646
100	0608-A1-18	NA	NA	NA	NA	NA	NA	NA	KY071331
100	0702-A1-09	NA	NA	NA	NA	NA	NA	NA	KY071367
100	0604-D1-12	NA	NA	NA	NA	NA	NA	NA	KY071662
100	0608-A2-02	NA	NA	NA	NA	NA	NA	NA	KY071876
100	0604-D1-11	NA	NA	NA	NA	NA	NA	NA	KY071663
100	0421-A1-01	NA	NA	NA	NA	NA	NA	NA	KY071390
100	0618-D1-08	NA	NA	NA	NA	NA	NA	NA	KY071649
100	0623-A1-13	NA	NA	NA	NA	NA	NA	NA	KY071253
100	0416-D1-11	NA	NA	NA	NA	NA	NA	NA	KY071976
100	0617-A1-20	NA	NA	NA	NA	NA	NA	NA	KY071313
100	0528-D1-08	NA	NA	NA	NA	NA	NA	NA	KY071681
100	0702-A1-22	NA	NA	NA	NA	NA	NA	NA	KY071355
100	0702-A1-21	NA	NA	NA	NA	NA	NA	NA	KY071356
100	0521-D2-06	NA	NA	NA	NA	NA	NA	NA	KY071809
100	0423-A2-09	NA	NA	NA	NA	NA	NA	NA	KY071888
100	0422-C2-04	NA	NA	NA	NA	NA	NA	NA	KY071712
100	0702-A1-03	NA	NA	NA	NA	NA	NA	NA	KY071373
100	0611-D1-07	NA	NA	NA	NA	NA	NA	NA	KY071655
100	0711-D1-04	NA	NA	NA	NA	NA	NA	NA	KY071642
100	0505-A1-09	Nomia_strigata	NA	NA	NA	NA	NA	NA	NA
100	0529-A1-04	Nomia_strigata	NA	NA	NA	NA	NA	NA	NA
100	0521-D1-03	Nomia_strigata	NA	NA	NA	NA	NA	NA	KY071832
100	0522-A1-02	Nomia_strigata	NA	NA	NA	NA	NA	NA	NA
100	0514-D1-02	Nomia_strigata	NA	NA	NA	NA	IOZ(E)1936072	NA	NA
101	0515-D2-10	Ctenoplectra_florisomnis	Ctenoplectra	100	Ctenoplectra	100	IOZ(E)1936010	KY072473	KY071441
101	0702-A1-12	NA	Ctenoplectra	100	Ctenoplectra	100	NA	KY072523	KY071364
101	0416-D1-04	NA	Ctenoplectra	100	Ctenoplectra	100	NA	KY072688	KY071982
101	0718-D2-03	NA	Ctenoplectra	100	Ctenoplectra	100	NA	KY072553	KY071349
101	0711-D2-03	NA	Ctenoplectra	100	Ctenoplectra	100	NA	KY072545	KY071306
101	0515-D2-07	NA	Ctenoplectra	100	Ctenoplectra	100	NA	KY072471	KY071444
102	0617-A1-03	Megachile_sp	NA	NA	Megachile	100	IOZ(E)1936084	KY072505	KY071328
102	0505-A1-02	Megachile_sp	NA	NA	Megachile	100	NA	NA	NA
102	0429-D2-13	Megachile_sp	NA	NA	Megachile	100	NA	KY072198	KY071816
102	0702-A1-14	NA	NA	NA	Megachile	100	NA	KY072524	KY071362
102	0623-A1-26	NA	NA	NA	Megachile	100	NA	KY072603	KY071240
103	0702-A1-15	Coelioxys_sp	NA	NA	NA	NA	IOZ(E)1936123	KY072525	KY071361
104	0702-A2-01	NA	Ceratina	100	NA	NA	NA	KY072138	KY071807
104	0515-D2-04	NA	Ceratina	100	NA	NA	NA	KY072468	KY071447
104	0819-D1-13	NA	Ceratina	100	NA	NA	NA	KY072705	KY071963
104	0617-A1-06	NA	Ceratina	100	NA	NA	NA	KY072507	NA
104	0711-D2-01	NA	Ceratina	100	NA	NA	NA	KY072543	KY071308
104	0702-A1-25	NA	Ceratina	100	NA	NA	NA	KY072531	KY071352
104	0515-D2-03	NA	Ceratina	100	NA	NA	NA	KY072467	NA
104	0709-A1-09	NA	Ceratina	100	NA	NA	NA	KY072539	KY071295
104	0718-D2-01	NA	Ceratina	100	NA	NA	NA	KY072552	KY071350
104	0529-A1-06	NA	Ceratina	100	NA	NA	NA	NA	NA
104	0819-D1-11	NA	Ceratina	100	NA	NA	NA	KY072703	KY071965
104	0424-D2-04	NA	Ceratina	100	NA	NA	NA	KY072441	KY071477
104	0505-A1-13	NA	Ceratina	100	NA	NA	NA	NA	NA
104	0514-A1-07	NA	Ceratina	100	NA	NA	NA	NA	NA
104	0710-C2-02	NA	Ceratina	100	NA	NA	NA	KY072420	KY071493
105	0710-C2-05	Heriades_sauteri	NA	NA	NA	NA	IOZ(E)1936092	KY072422	KY071490
105	0522-A1-06	Heriades_sp	NA	NA	NA	NA	NA	NA	NA
105	0515-A2-10	Heriades_sp	NA	NA	NA	NA	NA	NA	NA
105	0529-A1-03	Heriades_sp	NA	NA	NA	NA	NA	NA	NA
105	0505-A1-12	Heriades_sp	NA	NA	NA	NA	NA	NA	NA
105	0703-C2-03	NA	NA	NA	NA	NA	NA	KY072408	KY071510
105	0709-A1-06	NA	NA	NA	NA	NA	NA	KY072536	KY071298
105	0618-D1-01	NA	NA	NA	NA	NA	NA	KY072344	KY071654
105	0514-D1-08	NA	NA	NA	NA	NA	NA	NA	NA
105	0606-C2-06	NA	NA	NA	NA	NA	NA	KY072382	KY071543
105	0422-C2-13	NA	NA	NA	NA	NA	NA	KY072263	KY071703
105	0606-C2-08	NA	NA	NA	NA	NA	NA	KY072384	KY071541
105	0428-C2-16	NA	NA	NA	NA	NA	NA	NA	KY071686
105	0505-A1-11	NA	NA	NA	NA	NA	NA	NA	NA
105	0416-D1-09	NA	NA	NA	NA	NA	NA	KY072692	KY071978
105	0623-A2-01	NA	NA	NA	NA	NA	NA	KY072174	KY071859
105	0428-C2-12	NA	NA	NA	NA	NA	NA	KY072268	KY071689
105	0703-C2-04	NA	NA	NA	NA	NA	NA	NA	KY071509
105	0424-D2-24	NA	NA	NA	NA	NA	NA	KY072458	KY071460
105	0409-D1-05	NA	NA	NA	NA	NA	NA	KY072662	KY072038
105	0604-D2-12	NA	NA	NA	NA	NA	NA	KY072314	KY071589
105	0606-C2-07	NA	NA	NA	NA	NA	NA	KY072383	KY071542
105	0514-D1-09	NA	NA	NA	NA	NA	NA	NA	NA
105	0424-D2-23	NA	NA	NA	NA	NA	NA	KY072457	KY071461
105	0717-C2-01	NA	NA	NA	NA	NA	NA	NA	KY071216
105	0422-C2-11	NA	NA	NA	NA	NA	NA	KY072261	KY071705
105	0527-C2-04	NA	NA	NA	NA	NA	NA	KY072378	KY071548
105	0611-D2-03	NA	NA	NA	NA	NA	NA	KY072316	KY071586
105	0623-A1-18	NA	NA	NA	NA	NA	NA	KY072601	KY071248
105	0527-C2-03	NA	NA	NA	NA	NA	NA	KY072377	KY071549
105	0514-A1-01	NA	NA	NA	NA	NA	NA	NA	NA
105	0428-C2-15	NA	NA	NA	NA	NA	NA	KY072271	KY071687
105	0612-C2-05	NA	NA	NA	NA	NA	NA	KY072389	KY071536
105	0422-C2-12	NA	NA	NA	NA	NA	NA	KY072262	KY071704
105	0612-C2-04	NA	NA	NA	NA	NA	NA	KY072388	KY071537
105	0608-A1-03	NA	NA	NA	NA	NA	NA	KY072495	KY071346
105	0520-C2-11	NA	NA	NA	NA	NA	NA	KY072370	KY071556
105	0427-A1-03	NA	NA	NA	NA	NA	NA	KY072490	KY071376
105	0623-A1-17	NA	NA	NA	NA	NA	NA	KY072600	KY071249
105	0423-A2-05	NA	NA	NA	NA	NA	NA	KY072146	KY071892
105	0617-A1-17	NA	NA	NA	NA	NA	NA	KY072512	KY071316
106	0703-C2-07	Anthidiellum_carinatum	NA	NA	NA	NA	IOZ(E)1936077	KY072409	KY071506
106	0416-D1-06	Anthidiellum_carinatum	NA	NA	NA	NA	IOZ(E)1936069	KY072690	KY071980
106	0717-C2-02	NA	NA	NA	NA	NA	NA	NA	KY071215
106	0421-A1-09	NA	NA	NA	NA	NA	NA	KY072483	KY071383
106	0421-A1-10	NA	NA	NA	NA	NA	NA	KY072484	KY071382
107	0703-C2-18	NA	NA	NA	NA	NA	IOZ(E)1936021	KY072418	KY071495
108	0703-D2-01	NA	NA	NA	Lasioglossum	100	NA	NA	KY071572
108	0609-E1A-05	NA	NA	NA	Lasioglossum	100	NA	NA	KY071396
108	0715-E1A-01	NA	NA	NA	Lasioglossum	100	NA	NA	KY071219
108	0701-E1A-02	NA	NA	NA	Lasioglossum	100	NA	NA	KY071628
108	0708-E1A-05	NA	NA	NA	Lasioglossum	100	NA	NA	KY071220
108	0715-E1A-02	NA	NA	NA	Lasioglossum	100	NA	NA	KY071218
108	0817-E2B-04	NA	NA	NA	Lasioglossum	100	NA	NA	KY072030
108	0424-D2-07	NA	NA	NA	Lasioglossum	100	NA	NA	KY071475
108	0519-E1A-20	NA	Lasioglossum	100	Lasioglossum	100	NA	KY072576	KY071417
108	0415-C1-03	NA	Lasioglossum	100	Lasioglossum	100	NA	KY072664	KY072073
108	0616-E1A-01	NA	NA	NA	Lasioglossum	100	NA	NA	KY071238
108	0817-E2B-01	NA	Lasioglossum	100	Lasioglossum	100	NA	KY072635	KY072032
108	0707-E2A-02	NA	Lasioglossum	100	Lasioglossum	100	NA	KY072297	KY071624
108	0715-E1A-03	NA	NA	NA	Lasioglossum	100	NA	NA	KY071217
108	0817-E2B-05	NA	Lasioglossum	100	Lasioglossum	100	NA	KY072637	KY072029
108	0422-C2-14	NA	NA	NA	Lasioglossum	100	NA	NA	KY071702
108	0613-E2B-01	NA	Lasioglossum	100	Lasioglossum	100	NA	KY072235	KY071729
108	0726-E1A-01	NA	Lasioglossum	100	NA	NA	NA	KY072302	NA
108	0507-D1-05	NA	NA	NA	Lasioglossum	100	IOZ(E)1936051	NA	KY071835
108	0721-E1B-01	NA	Lasioglossum	100	Lasioglossum	100	NA	KY072250	KY071721
108	0603-E1A-12	NA	NA	NA	Lasioglossum	100	NA	NA	KY071403
108	0519-E1A-19	NA	NA	NA	Lasioglossum	100	NA	NA	KY071418
109	0526-E1A-09	Lepidotrigona_ventralis	NA	NA	NA	NA	IOZ(E)1936017	NA	NA
109	0707-E2A-01	NA	NA	NA	NA	NA	NA	KY072296	KY071625
109	0416-D2-08	NA	NA	NA	NA	NA	NA	NA	KY071952
109	0415-C2-02	NA	NA	NA	NA	NA	NA	KY072667	KY072056
109	0603-E1A-02	NA	NA	NA	NA	NA	NA	KY072580	KY071413
109	0526-E1A-08	NA	NA	NA	NA	NA	NA	NA	NA
109	0519-E1A-22	NA	NA	NA	NA	NA	NA	KY072578	KY071415
109	0519-E1A-21	NA	NA	NA	NA	NA	NA	KY072577	KY071416
110	0707-E2B-03	NA	Lasioglossum	100	Lasioglossum	100	IOZ(E)1936053	KY072301	KY071605
111	0709-A1-05	Braunapis_hewitti	NA	NA	NA	NA	IOZ(E)1936022	KY072535	KY071299
112	0709-A1-11	NA	NA	NA	NA	NA	NA	KY072540	NA
112	0529-B1-06	NA	NA	NA	NA	NA	NA	NA	NA
112	0429-D2-03	NA	NA	NA	NA	NA	NA	KY072189	KY071825
112	0604-D2-07	NA	NA	NA	NA	NA	NA	KY072310	KY071594
112	0725-A1-03	NA	NA	NA	NA	NA	NA	NA	KY071274
112	0711-D2-06	NA	NA	NA	NA	NA	NA	KY072547	KY071303
112	0702-A1-02	NA	NA	NA	NA	NA	NA	KY072518	KY071374
112	0711-D2-05	NA	NA	NA	NA	NA	NA	KY072546	KY071304
112	0617-A1-07	NA	NA	NA	NA	NA	NA	KY072508	KY071325
112	0521-D2-03	Nomia_sp	NA	NA	NA	NA	IOZ(E)1936029	KY072209	KY071812
113	0711-D1-02	NA	NA	NA	NA	NA	IOZ(E)1936125	NA	KY071644
114	0711-D1-09	NA	Ceratina	100	NA	NA	NA	KY072355	KY071637
114	0703-C2-16	NA	Ceratina	100	NA	NA	NA	KY072416	KY071497
114	0710-C2-06	NA	Ceratina	100	NA	NA	NA	KY072423	KY071489
114	0608-A1-15	NA	Ceratina	100	NA	NA	NA	KY072500	KY071334
114	0623-A1-07	NA	NA	NA	NA	NA	NA	NA	KY071259
114	0702-A1-17	NA	Ceratina	100	NA	NA	NA	KY072527	KY071359
114	0710-C2-07	NA	Ceratina	100	NA	NA	NA	KY072424	KY071488
114	0725-A1-06	NA	Ceratina	100	NA	NA	NA	KY072555	KY071271
114	0716-A1-14	NA	Ceratina	100	NA	NA	NA	KY072551	KY071276
114	0604-D2-08	NA	Ceratina	100	NA	NA	NA	KY072311	KY071593
114	0424-D2-05	NA	Ceratina	100	NA	NA	NA	KY072442	KY071476
114	0711-D1-07	NA	Ceratina	100	NA	NA	NA	KY072353	KY071639
114	0608-A1-16	NA	Ceratina	100	NA	NA	NA	KY072501	KY071333
114	0703-C2-15	NA	NA	NA	NA	NA	NA	NA	KY071498
114	0819-D1-04	NA	Ceratina	100	NA	NA	NA	KY072699	KY071971
114	0506-C2-02	NA	Ceratina	100	NA	NA	NA	NA	NA
114	0515-D2-06	NA	Ceratina	100	NA	NA	NA	KY072470	KY071445
114	0702-A2-02	NA	NA	NA	NA	NA	NA	NA	KY071806
114	0718-D1-07	NA	Ceratina	100	NA	NA	NA	KY072361	KY071630
114	0711-D1-08	NA	Ceratina	100	NA	NA	NA	KY072354	KY071638
114	0702-A2-03	NA	Ceratina	100	NA	NA	NA	KY072139	KY071805
114	0623-A1-08	NA	NA	NA	NA	NA	NA	NA	KY071258
114	0818-C2-01	NA	Ceratina	100	NA	NA	NA	KY072676	KY072047
114	0617-A1-15	NA	Ceratina	100	NA	NA	NA	KY072510	KY071318
114	0617-A1-16	NA	Ceratina	100	NA	NA	NA	KY072511	KY071317
114	0726-C2-06	NA	Ceratina	100	NA	NA	NA	KY072436	KY071526
114	0617-A2-07	NA	Ceratina	100	NA	NA	NA	KY072170	KY071863
114	0528-D2-03	NA	Ceratina	100	NA	NA	NA	KY072305	KY071603
114	0617-A2-08	NA	Ceratina	100	NA	NA	NA	KY072171	KY071862
114	0514-A1-09	NA	NA	NA	NA	NA	NA	NA	NA
114	0416-D2-07	Pithitis_unimaculata	Ceratina	100	NA	NA	IOZ(E)1936031	KY072711	KY071953
115	0526-E1A-01	Bombus_breviceps	Bombus	100	NA	NA	IOZ(E)1936015	NA	NA
115	0516-E2A-01	Bombus_sp	Bombus	100	NA	NA	NA	KY072214	KY071762
115	0516-E2A-02	Bombus_sp	Bombus	100	NA	NA	NA	KY072215	KY071761
115	0616-E1A-06	Bombus_sp	Bombus	100	NA	NA	NA	KY072593	KY071234
115	0630-E2B-04	Bombus_sp	Bombus	100	NA	NA	NA	KY072244	KY071722
115	0607-E2B-01	Bombus_sp	Bombus	100	NA	NA	NA	KY072108	KY071903
115	0523-E2A-08	Bombus_sp	Bombus	100	NA	NA	NA	KY072093	KY071922
115	0701-E1A-03	Bombus_sp	Bombus	100	NA	NA	NA	KY072294	KY071627
115	0523-E2A-07	Bombus_sp	Bombus	100	NA	NA	NA	KY072092	KY071923
115	0523-E2B-01	Bombus_sp	Bombus	100	NA	NA	NA	KY072094	KY071915
115	0519-E1A-01	Bombus_sp	Bombus	100	NA	NA	NA	KY072559	KY071436
115	0714-E2A-04	NA	Bombus	100	NA	NA	NA	KY072247	KY071740
115	0817-E2A-01	NA	Bombus	100	NA	NA	NA	KY072633	KY072027
115	0724-E2A-01	NA	Bombus	100	NA	NA	NA	KY072251	KY071739
115	0726-E1A-02	NA	Bombus	100	NA	NA	NA	KY072303	KY071622
115	0818-E1A-01	NA	Bombus	100	NA	NA	NA	KY072643	KY072023
115	0609-E1A-07	NA	Bombus	100	NA	NA	NA	KY072591	KY071394
115	0708-E1A-03	NA	Bombus	100	NA	NA	NA	KY072612	KY071222
116	0716-A1-06	NA	NA	NA	NA	NA	NA	NA	KY071282
116	0709-A1-18	NA	NA	NA	NA	NA	NA	NA	KY071289
116	0427-A1-01	NA	NA	NA	NA	NA	NA	KY072489	KY071377
116	0606-C2-02	NA	NA	NA	NA	NA	NA	KY072379	KY071547
116	0623-A1-14	NA	NA	NA	NA	NA	NA	KY072599	KY071252
116	0414-A1-02	NA	NA	NA	NA	NA	NA	KY072683	KY071991
116	0608-A1-17	Nomia_iridescens	NA	NA	NA	NA	IOZ(E)1936114	KY072502	KY071332
116	0505-A1-07	Nomia_sp	NA	NA	NA	NA	NA	NA	NA
117	0717-C2-04	Eucerini_sp	NA	NA	NA	NA	IOZ(E)1936013	NA	KY071213
117	0710-C2-01	NA	NA	NA	NA	NA	NA	KY072419	KY071494
117	0818-C2-05	NA	NA	NA	NA	NA	NA	KY072680	KY072043
118	0718-D1-03	Hylaeus_sp	NA	NA	Hylaeus	100	IOZ(E)1936037	NA	KY071634
119	0718-D1-05	Lasioglossum_sp	NA	NA	NA	NA	IOZ(E)1936128	KY072359	KY071632
119	0409-D1-09	NA	NA	NA	NA	NA	NA	KY072681	KY071993
119	0528-D1-04	NA	NA	NA	NA	NA	NA	KY072274	KY071683
120	0521-D1-08	Lasioglossum_sp	Lasioglossum	100	Lasioglossum	97	IOZ(E)1936130	KY072206	KY071828
120	0718-D1-06	NA	NA	NA	Lasioglossum	98	NA	KY072360	KY071631
120	0623-A1-21	NA	NA	NA	Lasioglossum	98	NA	NA	KY071245
120	0408-C2-09	NA	Lasioglossum	100	Lasioglossum	100	NA	KY072657	KY072059
120	0702-A1-01	NA	Lasioglossum	100	NA	NA	NA	KY072517	NA
120	0522-B1-05	NA	Lasioglossum	100	Lasioglossum	97	NA	KY072131	KY071794
120	0818-D2-03	NA	NA	NA	Lasioglossum	98	NA	KY072640	KY072018
120	0626-C2-02	NA	NA	NA	Lasioglossum	98	NA	KY072396	KY071523
120	0725-A1-12	NA	NA	NA	Lasioglossum	98	NA	NA	KY071266
120	0716-A1-10	NA	NA	NA	Lasioglossum	98	NA	NA	KY071280
120	0819-D1-02	NA	NA	NA	Lasioglossum	98	NA	KY072697	KY071973
120	0623-A1-19	NA	NA	NA	Lasioglossum	98	NA	NA	KY071247
120	0416-D2-23	NA	NA	NA	Lasioglossum	97	NA	NA	KY071937
120	0819-D1-15	NA	NA	NA	Lasioglossum	97	NA	NA	KY071961
120	0513-C2-08	NA	Lasioglossum	100	NA	NA	NA	NA	NA
120	0726-C2-04	NA	Lasioglossum	100	NA	NA	NA	KY072434	NA
120	0710-C2-10	NA	NA	NA	Lasioglossum	98	NA	KY072425	KY071486
120	0520-C2-07	NA	NA	NA	Lasioglossum	98	NA	NA	KY071560
120	0522-A1-11	NA	NA	NA	Lasioglossum	98	NA	NA	NA
120	0717-C2-06	NA	NA	NA	Lasioglossum	97	NA	NA	KY071212
120	0819-D1-05	NA	NA	NA	Lasioglossum	98	NA	NA	KY071970
120	0617-A1-22	NA	Lasioglossum	100	Lasioglossum	100	NA	KY072515	KY071311
120	0617-A1-09	NA	NA	NA	Lasioglossum	98	NA	NA	KY071323
120	0427-A1-05	NA	NA	NA	Lasioglossum	98	NA	KY072492	KY071375
120	0725-A1-10	NA	NA	NA	Lasioglossum	98	NA	KY072558	KY071267
120	0608-A1-11	NA	NA	NA	Lasioglossum	98	NA	NA	KY071338
120	0710-C2-13	NA	Lasioglossum	100	Lasioglossum	97	NA	KY072427	KY071484
120	0427-A1-04	NA	Lasioglossum	100	NA	NA	NA	KY072491	NA
120	0505-A1-14	NA	NA	NA	Lasioglossum	98	NA	NA	NA
120	0513-C2-10	NA	Lasioglossum	100	Lasioglossum	99	NA	NA	NA
120	0710-C2-11	NA	NA	NA	Lasioglossum	98	NA	NA	KY071485
120	0414-B1-02	NA	Lasioglossum	100	NA	NA	NA	KY072626	NA
120	0819-D1-17	NA	Lasioglossum	100	NA	NA	NA	KY072707	NA
120	0424-D2-25	NA	NA	NA	Lasioglossum	97	NA	NA	KY071459
120	0818-C2-06	NA	NA	NA	Lasioglossum	97	NA	NA	KY072042
120	0506-C2-04	NA	NA	NA	Lasioglossum	98	NA	NA	NA
120	0623-A1-20	NA	NA	NA	Lasioglossum	98	NA	NA	KY071246
120	0617-A1-21	NA	NA	NA	Lasioglossum	98	NA	NA	KY071312
120	0515-D2-12	NA	NA	NA	Lasioglossum	100	NA	NA	KY071439
120	0702-A1-24	NA	NA	NA	Lasioglossum	98	NA	NA	KY071353
120	0716-A1-13	NA	Lasioglossum	100	Lasioglossum	97	NA	KY072550	KY071277
120	0711-D1-01	NA	NA	NA	Lasioglossum	98	NA	NA	KY071645
120	0626-C2-11	NA	NA	NA	Lasioglossum	98	NA	KY072403	KY071515
120	0710-C2-12	NA	Lasioglossum	100	NA	NA	NA	KY072426	NA
120	0427-B1-02	NA	Lasioglossum	100	NA	NA	NA	KY072119	NA
120	0726-C2-08	NA	NA	NA	NA	NA	NA	KY072437	NA
120	0421-A1-12	NA	Lasioglossum	100	Lasioglossum	95	NA	KY072486	KY071380
120	0415-C2-05	NA	NA	NA	Lasioglossum	98	NA	NA	KY072054
120	0416-D1-13	NA	Lasioglossum	100	NA	NA	NA	KY072695	NA
120	0520-C2-10	NA	NA	NA	Lasioglossum	98	NA	KY072369	KY071557
120	0609-E1B-02	NA	Lasioglossum	100	NA	NA	NA	KY072285	NA
120	0608-A1-12	NA	NA	NA	Lasioglossum	98	NA	NA	KY071337
120	0410-B2-03	NA	Lasioglossum	100	Lasioglossum	97	NA	KY072624	KY071999
120	0626-C2-10	NA	Lasioglossum	100	NA	NA	NA	KY072402	NA
120	0529-A1-02	NA	Lasioglossum	100	NA	NA	NA	NA	NA
120	0619-C2-04	NA	NA	NA	Lasioglossum	98	NA	NA	KY071532
120	0414-A1-06	NA	NA	NA	Lasioglossum	97	NA	NA	KY071987
120	0416-D1-07	NA	Lasioglossum	100	NA	NA	NA	KY072691	NA
120	0415-C2-13	NA	Lasioglossum	100	NA	NA	NA	KY072674	NA
120	0819-D1-14	NA	NA	NA	Lasioglossum	98	NA	NA	KY071962
120	0725-D2-02	NA	Lasioglossum	100	NA	NA	NA	KY072328	NA
120	0611-D1-02	NA	NA	NA	Lasioglossum	98	NA	NA	KY071660
120	0608-A1-09	NA	NA	NA	Lasioglossum	97	NA	NA	KY071340
121	0718-D1-08	NA	NA	NA	NA	NA	NA	KY072362	NA
121	0627-D1-02	NA	NA	NA	Lipotriches	100	NA	KY072349	KY071647
121	0819-D1-08	NA	NA	NA	Lipotriches	100	NA	NA	KY071967
121	0711-D1-03	NA	NA	NA	Lipotriches	100	NA	NA	KY071643
121	0718-D1-01	NA	NA	NA	Lipotriches	100	NA	KY072356	KY071636
121	0711-D1-06	NA	NA	NA	Lipotriches	100	NA	KY072352	KY071640
121	0711-D1-05	NA	NA	NA	Lipotriches	100	NA	KY072351	KY071641
122	0725-A1-07	Lasioglossum_sp	NA	NA	Lasioglossum	100	IOZ(E)1936055	NA	KY071270
123	0818-D2-01	Megachile_placida	NA	NA	Megachile	100	IOZ(E)1936087	NA	KY072020
124	0819-D1-07	NA	NA	NA	NA	NA	NA	KY072701	KY071968
124	0709-A1-04	NA	NA	NA	NA	NA	NA	NA	KY071300
124	0818-D2-02	Thrinchostoma_sladeni	NA	NA	NA	NA	IOZ(E)1936063	KY072639	KY072019
125	0818-E1B-01	Hylaeus_sp	Hylaeus	100	Hylaeus	100	IOZ(E)1936038	KY072646	KY072025
126	0819-D1-03	NA	Ceratina	100	NA	NA	NA	KY072698	KY071972
126	0627-D1-01	NA	Ceratina	100	NA	NA	NA	KY072348	KY071648
126	0617-A2-02	NA	Ceratina	100	NA	NA	NA	KY072166	KY071868
127	0409-D1-06	Lipotriches_sp	NA	NA	Lipotriches	100	IOZ(E)1936065	NA	KY072037
127	0819-D1-10	NA	NA	NA	Lipotriches	100	NA	KY072702	KY071966
127	0818-D2-04	NA	NA	NA	Lipotriches	100	NA	NA	KY072017
127	0514-D1-06	NA	NA	NA	Lipotriches	100	NA	NA	NA
127	0627-D2-03	NA	NA	NA	Lipotriches	100	NA	NA	KY071575
127	0611-D1-05	NA	NA	NA	Lipotriches	100	NA	KY072342	KY071657
127	0422-C2-07	NA	NA	NA	Lipotriches	100	NA	KY072258	KY071709
127	0604-D1-08	NA	NA	NA	Lipotriches	100	NA	KY072337	KY071665
127	0618-D2-03	NA	NA	NA	Lipotriches	100	NA	NA	KY071584
127	0617-A1-24	NA	NA	NA	Lipotriches	100	NA	NA	KY071309
127	0718-D1-04	NA	NA	NA	Lipotriches	100	NA	KY072358	KY071633
127	0703-D2-03	NA	NA	NA	Lipotriches	100	NA	NA	KY071570
127	0604-D2-04	NA	NA	NA	Lipotriches	100	NA	NA	KY071597
127	0703-C2-06	NA	NA	NA	Lipotriches	100	NA	NA	KY071507
127	0528-D1-12	NA	NA	NA	Lipotriches	100	NA	NA	KY071677
128	0819-D1-12	Megachile_sp	Megachile	98	Megachile	100	IOZ(E)1936089	KY072704	KY071964

## Sheet: Sheet2
Genus	countOTUs	specimens	total_sequenced	Young_Rubber	Old_Rubber	Forest_Edge	River_Bank	Forest	Station	april	may	june	july	august
Amegilla	1	0520-C2-04-Amegilla_calceifera	1	0	0	1	0	0	0	0	1	0	0	0
Anthidiellum	1	0703-C2-07-Anthidiellum_carinatum 0717-C2-02-NA 0421-A1-09-NA 0421-A1-10-NA 0416-D1-06-Anthidiellum_carinatum	5	2	0	2	1	0	0	3	0	0	2	0
Anthophora	1	0416-D2-10-Anthophora_maculilabralis 0507-D1-04-NA	2	0	0	0	2	0	0	1	1	0	0	0
Apis	4	0516-E2A-05-NA 0819-A2-02-NA 0522-B2-01-Apis_cerana 0515-A2-01-Apis_cerana 0429-D2-08-NA 0620-E2A-03-NA 0417-B2-03-NA 0424-D2-11-NA 0522-A1-04-Apis_cerana 0608-B2-01-NA 0514-D1-07-Apis_cerana 0523-E2A-04-Apis_cerana 0530-E2B-02-NA 0521-D2-02-NA 0523-E2A-03-Apis_cerana 0818-E1A-03-NA 0508-A2-04-Apis_cerana 0516-E2A-06-NA 0527-C1-01-NA 0515-B2-02-Apis_cerana 0522-A2-04-Apis_cerana 0530-E2A-04-Apis_…	205	59	15	28	49	53	1	46	81	50	20	8
Bombus	3	0520-C1-02-Bombus_haemorrhoidalis 0606-C1-01-Bombus_sp 0624-E1A-01-NA 0721-E1A-01-NA 0624-E1A-08-NA 0609-E1B-03-NA 0603-E1B-04-NA 0708-E1A-02-NA 0618-D2-06-NA 0526-E1B-01-Bombus_haemorrhoidalis 0714-E2A-04-NA 0817-E2A-01-NA 0516-E2A-01-Bombus_sp 0516-E2A-02-Bombus_sp 0616-E1A-06-Bombus_sp 0724-E2A-01-NA 0630-E2B-04-Bombus_sp 0607-E2B-01-Bombus_sp 0523-E2A-08-Bombus_sp 0526-E1A-01-Bombus_breviceps…	28	0	0	2	1	25	0	0	9	10	7	2
Braunapis	3	0617-A2-06-NA 0627-D2-02-NA 0703-C2-17-NA 0717-C2-07-Braunapis_mixta 0626-C2-04-Braunapis_sp 0819-A2-01-NA 0710-C2-15-NA 0726-C2-05-NA 0619-C2-06-NA 0422-C2-09-NA 0710-C2-14-NA 0520-C2-16-NA 0709-A1-05-Braunapis_hewitti	13	3	0	9	1	0	0	1	1	4	6	1
Ceratina	11	0428-C2-01-NA 0415-C2-08-Ceratina_sp 0422-C2-08-NA 0515-A2-06-Ceratina_sp 0519-E1A-05-Ceratina_sp 0519-E1A-06-Ceratina_sp 0522-A1-07-Ceratina_sp 0818-C2-02-NA 0626-C2-09-NA 0430-A2-05-NA 0520-C1-11-NA 0623-A2-04-NA 0428-C2-14-NA 0726-C2-01-NA 0626-C2-08-NA 0725-A1-05-NA 0527-C2-01-NA 0428-C2-11-NA 0515-D2-11-NA 0508-A2-01-Ceratina_sp 0422-C2-10-NA 0528-D1-05-NA 0527-C2-02-NA 0428-C2-13-NA 0514-A1…	70	21	2	26	11	10	0	19	25	15	10	1
Chelostoma	1	0422-C2-05-NA 0519-E1A-03-Chelostoma_aureocinctum 0519-E1A-04-Chelostoma_aureocinctum	3	0	0	1	0	2	0	1	2	0	0	0
Coelioxys	4	0422-C2-02-NA 0709-A1-01-Coelioxys_sp 0702-A1-06-NA 0608-A1-04-NA 0608-A2-01-NA 0702-A1-13-NA 0618-D1-04-Coelioxys_subelongata 0623-A1-03-NA 0522-B1-02-Coelioxys_sp 0702-A1-15-Coelioxys_sp	10	7	1	1	1	0	0	1	1	4	4	0
Ctenoplectra	2	0603-E1A-03-Ctenoplectra_cornuta 0624-E1A-05-NA 0603-E1A-01-NA 0702-A1-12-NA 0416-D1-04-NA 0515-D2-10-Ctenoplectra_florisomnis 0718-D2-03-NA 0711-D2-03-NA 0515-D2-07-NA	9	1	0	0	5	3	0	1	2	3	3	0
Elaphropoda	1	0522-A2-02-Elaphropoda_sp 0703-C2-01-Elaphropoda_sp 0710-CK-02-NA 0818-C1-02-Elaphropoda_percarinata	4	1	0	2	0	0	1	0	1	0	2	1
Euaspis	1	0520-C2-15-Euaspis_strandi	1	0	0	1	0	0	0	0	1	0	0	0
Eucerini	1	0717-C2-04-Eucerini_sp 0710-C2-01-NA 0818-C2-05-NA	3	0	0	3	0	0	0	0	0	0	2	1
Habropoda	1	0416-D2-02-Habropoda_sinensis 0424-D2-12-Habropoda_sinensis	2	0	0	0	2	0	0	2	0	0	0	0
Halictus	1	0416-D2-20-NA 0519-E1A-17-NA 0424-D2-16-NA 0416-D2-19-NA 0606-C2-05-NA 0506-C2-03-NA 0416-D2-22-NA 0408-C2-03-NA 0519-E1B-04-Halictus_sp 0506-C2-07-NA 0415-C2-11-NA 0519-E1A-18-NA 0505-A1-05-NA 0515-D2-08-Halictus_sp 0505-A1-04-NA 0530-E2B-03-NA 0408-C2-01-NA 0424-D2-26-NA 0506-C2-08-NA 0421-A1-11-NA 0414-A1-07-NA 0429-D2-05-NA 0428-C2-02-NA	23	4	0	8	7	4	0	12	10	1	0	0
Heriades	1	0703-C2-03-NA 0709-A1-06-NA 0618-D1-01-NA 0514-D1-08-NA 0606-C2-06-NA 0422-C2-13-NA 0606-C2-08-NA 0428-C2-16-NA 0505-A1-11-NA 0416-D1-09-NA 0522-A1-06-Heriades_sp 0623-A2-01-NA 0428-C2-12-NA 0703-C2-04-NA 0424-D2-24-NA 0409-D1-05-NA 0604-D2-12-NA 0606-C2-07-NA 0514-D1-09-NA 0424-D2-23-NA 0717-C2-01-NA 0422-C2-11-NA 0515-A2-10-Heriades_sp 0527-C2-04-NA 0611-D2-03-NA 0623-A1-18-NA 0527-C2-03-NA 052…	41	14	0	18	9	0	0	12	11	13	5	0
Homalictus	2	0507-D2-02-Homalictus_sp 0416-D2-05-NA 0604-D2-03-NA 0606-C2-04-NA 0430-A2-02-NA 0520-C2-08-NA 0428-C1-01-NA 0520-C1-10-NA 0424-D2-28-NA 0528-D2-05-NA 0415-C2-07-NA 0424-D2-27-NA 0429-D2-01-NA 0410-A2-02-NA 0507-D2-03-Homalictus_sp 0529-A2-01-Homalictus_sp 0506-C2-05-NA 0417-A2-03-NA 0423-A2-02-NA 0507-D2-07-NA 0726-C2-07-Homalictus_sp 0506-C2-06-NA	22	5	0	8	9	0	0	10	9	2	1	0
Hylaeus	7	0416-D2-11-Hylaeus_sp 0424-D2-17-NA 0416-D2-13-NA 0604-D1-03-NA 0604-D2-10-Hylaeus_sp 0703-C2-09-NA 0516-E2A-09-Hylaeus_sp 0526-E1A-07-Hylaeus_sp 0609-E1B-06-NA 0424-D2-31-Hylaeus_sp 0611-D1-01-NA 0424-D2-03-NA 0616-E1A-02-NA 0604-D2-11-NA 0612-C2-02-NA 0424-D2-18-NA 0408-C2-06-NA 0609-E1B-07-NA 0623-A1-01-NA 0618-D1-06-NA 0424-D2-32-NA 0609-E1A-03-NA 0718-D1-03-Hylaeus_sp 0818-E1B-01-Hylaeus_sp	24	1	0	3	13	7	0	8	2	11	2	1
Lasioglossum	27	0423-A2-04-NA 0408-C2-05-NA 0527-C1-03-NA 0526-E1B-07-NA 0616-E1A-05-NA 0818-E1B-02-NA 0526-E1A-12-NA 0429-D2-14-NA 0519-E1A-15-NA 0514-B1-04-NA 0526-E1B-05-NA 0424-D2-34-Lasioglossum_sp 0528-D1-11-NA 0609-E1B-04-NA 0603-E1A-14-NA 0428-C2-08-NA 0416-D2-03-NA 0507-D2-05-NA 0624-E1A-04-NA 0630-E2B-01-NA 0624-E1B-04-NA 0516-E2A-08-NA 0603-E1A-09-NA 0609-E1A-06-NA 0603-E1A-11-NA 0423-B2-02-NA 0417-A2…	267	53	14	59	56	85	0	57	88	75	37	10
Lepidotrigona	1	0707-E2A-01-NA 0416-D2-08-NA 0415-C2-02-NA 0603-E1A-02-NA 0526-E1A-09-Lepidotrigona_ventralis 0526-E1A-08-NA 0519-E1A-22-NA 0519-E1A-21-NA	8	0	0	1	1	6	0	2	4	1	1	0
Lipotriches	5	0424-D1-06-NA 0513-C2-07-NA 0626-C2-06-NA 0505-A1-03-NA 0608-A1-13-NA 0725-D1-01-NA 0514-A1-10-NA 0424-D1-05-NA 0818-C2-04-NA 0608-B1-01-NA 0626-C2-07-NA 0618-D2-10-NA 0514-D1-01-Lipotriches_sp 0617-A1-23-NA 0608-A1-14-NA 0529-A1-05-NA 0522-A1-14-NA 0529-B1-05-NA 0725-A2-01-NA 0716-A1-11-NA 0522-A1-13-NA 0513-C2-06-NA 0514-B1-01-NA 0725-B1-01-NA 0819-D1-18-NA 0725-A1-09-NA 0507-D1-03-NA 0529-B1-0…	52	13	7	7	23	0	2	4	15	18	10	5
Megachile	16	0408-C2-07-Megachile_velutina 0416-D2-14-NA 0818-D2-06-NA 0623-A1-15-NA 0409-D1-04-Megachile_sp 0423-A2-01-Megachile_sp 0428-C1-02-NA 0520-C1-01-Megachile_dimidiata 0429-D2-10-Megachile_sp 0429-D2-11-Megachile_sp 0414-A1-01-NA 0424-D2-14-NA 0429-D2-12-Megachile_griseopicta 0526-E1A-02-Megachile_sp 0519-E1A-02-NA 0417-B2-01-NA 0716-A1-02-NA 0520-C2-01-Megachile_sp 0702-A1-11-NA 0818-E1A-02-NA 0702…	48	24	2	5	13	3	1	15	8	13	8	4
Meliponini	1	0607-E2B-04-Meliponini_sp	1	0	0	0	0	1	0	0	0	1	0	0
Nomada	1	0421-B1-02-NA 0416-D1-05-Nomada_sp 0617-A1-01-NA 0709-A1-07-NA 0702-A1-04-NA 0725-A1-04-NA 0421-A1-14-NA 0623-A1-04-NA 0421-A1-13-NA 0624-E1A-02-NA 0415-C2-01-NA	11	7	1	1	1	1	0	5	0	3	3	0
Nomia	12	0414-A1-04-Nomia_sp 0608-A1-01-NA 0416-D1-03-NA 0617-A1-13-Nomia_sp 0718-D1-02-NA 0702-A1-16-NA 0709-A1-13-NA 0430-A2-10-NA 0409-D1-03-Nomia_incerta 0507-D2-01-Nomia_sp 0514-A1-04-NA 0416-D1-10-NA 0416-D2-04-NA 0428-C2-06-NA 0424-D1-12-Nomia_sp 0515-A2-05-Nomia_sp 0507-D1-02-NA 0710-C2-04-Nomia_sp 0515-D2-01-NA 0725-D2-03-NA 0520-C1-04-Nomia_sp 0710-C1-01-NA 0522-A2-08-Nomia_iridescens 0604-D2-09…	74	37	1	7	29	0	0	16	17	22	19	0
Pithitis	1	0711-D1-09-NA 0703-C2-16-NA 0710-C2-06-NA 0608-A1-15-NA 0623-A1-07-NA 0702-A1-17-NA 0710-C2-07-NA 0725-A1-06-NA 0716-A1-14-NA 0604-D2-08-NA 0424-D2-05-NA 0711-D1-07-NA 0608-A1-16-NA 0703-C2-15-NA 0819-D1-04-NA 0506-C2-02-NA 0515-D2-06-NA 0702-A2-02-NA 0718-D1-07-NA 0711-D1-08-NA 0702-A2-03-NA 0623-A1-08-NA 0818-C2-01-NA 0617-A1-15-NA 0617-A1-16-NA 0726-C2-06-NA 0617-A2-07-NA 0528-D2-03-NA 0617-A2…	31	14	0	7	10	0	0	2	4	9	14	2
Pseudoanthidium	1	0514-A1-02-NA 0428-C2-04-NA 0416-D2-15-NA 0408-CK-02-NA 0422-C2-03-NA 0414-A1-05-NA 0424-D2-13-Pseudoanthidium_kryzanovskii	7	2	0	2	2	0	1	6	1	0	0	0
Sphecodes	3	0414-A1-03-Sphecodes_sp 0523-E2B-02-Sphecodes_sp 0608-A1-05-NA 0608-A1-06-NA 0709-A1-16-NA 0709-A1-02-NA 0604-D2-06-NA 0617-A1-18-NA 0716-A1-05-Sphecodes_sp 0702-A1-20-NA 0702-A1-07-NA 0617-A1-19-NA 0623-A1-06-NA	13	11	0	0	1	1	0	1	1	6	5	0
Tetralonia	1	0522-A2-03-Tetralonia_sp	1	1	0	0	0	0	0	0	1	0	0	0
Tetrigona	1	0416-D2-12-NA 0618-D2-08-NA 0417-B2-04-NA 0623-A2-05-NA 0422-C2-01-NA 0421-B1-04-NA 0630-E2A-02-NA 0703-D2-02-NA 0430-B2-01-NA 0427-B1-03-NA 0410-B2-01-NA 0611-D2-01-NA 0423-B2-01-NA 0417-B2-02-NA 0522-B1-09-NA 0627-D2-04-NA 0617-A2-04-NA 0626-C2-05-Tetrigona_vidua 0410-B2-02-NA 0514-A1-03-NA 0521-D2-05-NA 0428-C2-05-NA 0421-B1-03-NA 0519-E1A-07-NA 0522-B1-10-NA 0421-A1-04-NA 0618-D2-07-NA 0817-E…	29	4	11	3	7	4	0	13	5	8	2	1
Thrinchostoma	1	0818-D2-02-Thrinchostoma_sladeni 0819-D1-07-NA 0709-A1-04-NA	3	1	0	0	2	0	0	0	0	0	1	2
Unidentified	10	0408-C1-02-NA 0415-C1-05-NA 0608-A1-02-NA 0611-D2-02-NA 0702-A2-01-NA 0515-D2-04-NA 0819-D1-13-NA 0617-A1-06-NA 0711-D2-01-NA 0702-A1-25-NA 0515-D2-03-NA 0709-A1-09-NA 0718-D2-01-NA 0529-A1-06-NA 0819-D1-11-NA 0424-D2-04-NA 0505-A1-13-NA 0514-A1-07-NA 0710-C2-02-NA 0703-C2-18-NA 0703-D2-01-NA 0609-E1A-05-NA 0715-E1A-01-NA 0701-E1A-02-NA 0708-E1A-05-NA 0715-E1A-02-NA 0817-E2B-04-NA 0424-D2-07-NA 0…	54	9	0	6	21	18	0	6	8	10	23	7
Xylocopa	1	0604-D2-01-Xylocopa_tranquabarica	1	0	0	0	1	0	0	0	0	1	0	0

## Sheet: Sheet3
						A=Young Rubber		B=Old Rubber		C=Forest Edge		D=River bank		E=Forest
OTU_label	members	taxon(COI)	taxon(28S_rRNA)	consensus_taxon	total_sequenced	A1	A2	B1	B2	C1	C2	D1	D2	E1A	E1B	E2A	E2B	Apr	May	Jun	Jul	Aug
OTU48	0520-C2-04-Amegilla_calceifera	NA	NA	Amegilla_calceifera	1	0	0	0	0	0	1	0	0	0	0	0	0	0	1	0	0	0
OTU106	0703-C2-07-Anthidiellum_carinatum 0717-C2-02-NA 0421-A1-09-NA 0421-A1-10-NA 0416-D1-06-Anthidiellum_carinatum	NA	NA	Anthidiellum_carinatum	5	2	0	0	0	0	2	1	0	0	0	0	0	3	0	0	2	0
OTU7	0416-D2-10-Anthophora_maculilabralis 0507-D1-04-NA	NA	NA	Anthophora_maculilabralis	2	0	0	0	0	0	0	1	1	0	0	0	0	1	1	0	0	0
OTU56	0522-B1-01-Apis_andreniformis 0513-C2-01-Apis_andreniformis 0529-A2-06-Apis_andreniformis 0529-A2-08-Apis_andreniformis 0608-A2-04-NA 0617-A2-03-NA 0604-D1-04-NA 0423-A2-06-NA 0428-C2-09-NA 0608-A2-03-NA 0417-A2-05-NA 0529-A2-07-Apis_andreniformis 0522-A2-09-Apis_andreniformis	Apis	Apis	Apis_andreniformis	13	0	9	1	0	0	2	1	0	0	0	0	0	3	6	4	0	0
OTU37	0516-E2A-05-NA 0819-A2-02-NA 0522-B2-01-Apis_cerana 0515-A2-01-Apis_cerana 0429-D2-08-NA 0620-E2A-03-NA 0417-B2-03-NA 0424-D2-11-NA 0522-A1-04-Apis_cerana 0608-B2-01-NA 0514-D1-07-Apis_cerana 0523-E2A-04-Apis_cerana 0530-E2B-02-NA 0521-D2-02-NA 0523-E2A-03-Apis_cerana 0818-E1A-03-NA 0508-A2-04-Apis_cerana 0516-E2A-06-NA 0527-C1-01-NA 0515-B2-02-Apis_cerana 0522-A2-04-Apis_cerana 0530-E2A-04-Apis_…	Apis	Apis	Apis_cerana	107	6	18	5	8	7	7	9	9	3	3	19	12	20	44	23	13	7
OTU87	0618-D2-01-NA 0528-D1-01-Apis_dorsata 0428-C1-03-NA 0416-D2-01-NA 0608-B1-03-NA 0523-E2A-05-Apis_dorsata 0516-E2A-04-Apis_dorsata 0519-E1B-03-Apis_dorsata 0624-E1B-01-NA 0522-A2-01-Apis_dorsata 0725-D1-04-NA 0624-E1B-02-NA 0530-E2A-01-Apis_dorsata 0609-E1B-10-Apis_dorsata 0410-A2-07-NA 0603-E1B-03-NA 0702-A2-05-Apis_dorsata 0424-D2-10-Apis_dorsata 0708-E1A-01-NA 0624-E1A-09-Apis_dorsata 0424-D1-0…	Apis	Apis	Apis_dorsata	31	0	3	1	0	2	0	5	4	4	6	6	0	7	11	8	4	1
OTU96	0623-A2-02-NA 0430-A2-08-NA 0522-A1-01-Apis_florea 0408-C2-10-NA 0623-A2-03-NA 0415-C2-12-NA 0527-C1-02-NA 0626-C2-13-NA 0508-A2-02-Apis_florea 0514-A1-05-NA 0611-D1-04-NA 0709-A1-19-NA 0619-C2-02-NA 0507-D2-09-Apis_florea 0703-C2-12-NA 0617-A2-10-NA 0423-A2-08-NA 0514-D1-04-Apis_florea 0617-A2-09-NA 0515-A2-04-Apis_florea 0528-D1-10-NA 0416-D1-12-NA 0515-D2-02-NA 0515-A2-03-Apis_florea 0421-A1-0…	Apis	Apis	Apis_florea	54	5	18	0	0	2	8	12	9	0	0	0	0	16	20	15	3	0
OTU45	0520-C1-02-Bombus_haemorrhoidalis 0606-C1-01-Bombus_sp	Bombus	NA	Bombus	2	0	0	0	0	2	0	0	0	0	0	0	0	0	1	1	0	0
OTU115	0714-E2A-04-NA 0817-E2A-01-NA 0516-E2A-01-Bombus_sp 0516-E2A-02-Bombus_sp 0616-E1A-06-Bombus_sp 0724-E2A-01-NA 0630-E2B-04-Bombus_sp 0607-E2B-01-Bombus_sp 0523-E2A-08-Bombus_sp 0526-E1A-01-Bombus_breviceps 0701-E1A-03-Bombus_sp 0726-E1A-02-NA 0523-E2A-07-Bombus_sp 0818-E1A-01-NA 0523-E2B-01-Bombus_sp 0609-E1A-07-NA 0708-E1A-03-NA 0519-E1A-01-Bombus_sp	Bombus	NA	Bombus_breviceps	18	0	0	0	0	0	0	0	0	8	0	7	3	0	7	4	5	2
OTU97	0624-E1A-01-NA 0721-E1A-01-NA 0624-E1A-08-NA 0609-E1B-03-NA 0603-E1B-04-NA 0708-E1A-02-NA 0618-D2-06-NA 0526-E1B-01-Bombus_haemorrhoidalis	Bombus	Bombus	Bombus_haemorrhoidalis	8	0	0	0	0	0	0	0	1	4	3	0	0	0	1	5	2	0
OTU111	0709-A1-05-Braunapis_hewitti	NA	NA	Braunapis_hewitti	1	1	0	0	0	0	0	0	0	0	0	0	0	0	0	0	1	0
OTU85	0617-A2-06-NA 0627-D2-02-NA 0703-C2-17-NA 0717-C2-07-Braunapis_mixta	NA	NA	Braunapis_mixta	4	0	1	0	0	0	2	0	1	0	0	0	0	0	0	2	2	0
OTU99	0626-C2-04-Braunapis_sp 0819-A2-01-NA 0710-C2-15-NA 0726-C2-05-NA 0619-C2-06-NA 0422-C2-09-NA 0710-C2-14-NA 0520-C2-16-NA	NA	NA	Braunapis_sp	8	0	1	0	0	0	7	0	0	0	0	0	0	1	1	2	3	1
OTU22	0428-C2-01-NA 0415-C2-08-Ceratina_sp 0422-C2-08-NA	Ceratina	NA	Ceratina	3	0	0	0	0	0	3	0	0	0	0	0	0	3	0	0	0	0
OTU35	0515-A2-06-Ceratina_sp	Ceratina	NA	Ceratina	1	0	1	0	0	0	0	0	0	0	0	0	0	0	1	0	0	0
OTU39	0519-E1A-05-Ceratina_sp	Ceratina	NA	Ceratina	1	0	0	0	0	0	0	0	0	1	0	0	0	0	1	0	0	0
OTU40	0519-E1A-06-Ceratina_sp	Ceratina	NA	Ceratina	1	0	0	0	0	0	0	0	0	1	0	0	0	0	1	0	0	0
OTU51	0522-A1-07-Ceratina_sp 0818-C2-02-NA 0626-C2-09-NA 0430-A2-05-NA 0520-C1-11-NA 0623-A2-04-NA 0428-C2-14-NA 0726-C2-01-NA 0626-C2-08-NA 0725-A1-05-NA 0527-C2-01-NA 0428-C2-11-NA 0515-D2-11-NA 0508-A2-01-Ceratina_sp 0422-C2-10-NA 0528-D1-05-NA 0527-C2-02-NA 0428-C2-13-NA 0514-A1-06-NA 0604-D1-02-Ceratina_sp 0520-C2-14-NA 0612-C2-01-NA 0618-D1-02-NA 0410-A2-05-NA 0430-A2-04-NA 0617-A2-01-NA	Ceratina	NA	Ceratina	26	3	6	0	0	1	12	3	1	0	0	0	0	7	9	7	2	1
OTU63	0603-E1A-05-NA 0415-C2-09-NA 0607-E2B-03-Ceratina_sp 0523-E2B-11-Ceratina_sp 0514-D1-05-Ceratina_sp 0523-E2B-10-Ceratina_sp 0530-E2B-07-NA 0416-D2-06-NA 0424-D2-21-NA 0424-D2-22-Ceratina_sp 0609-E1A-02-NA 0422-C2-06-NA 0530-E2B-08-NA	Ceratina	Ceratina	Ceratina	13	0	0	0	0	0	2	1	3	2	0	0	5	5	5	3	0	0
OTU72	0607-E2B-02-Ceratina_sp	Ceratina	NA	Ceratina	1	0	0	0	0	0	0	0	0	0	0	0	1	0	0	1	0	0
OTU98	0626-C2-03-NA 0709-A1-08-NA 0703-C2-14-Ceratina_sp 0520-C2-06-NA 0703-C2-13-NA 0520-C2-12-NA 0520-C2-05-NA	Ceratina	NA	Ceratina	7	1	0	0	0	0	6	0	0	0	0	0	0	0	3	1	3	0
OTU104	0702-A2-01-NA 0515-D2-04-NA 0819-D1-13-NA 0617-A1-06-NA 0711-D2-01-NA 0702-A1-25-NA 0515-D2-03-NA 0709-A1-09-NA 0718-D2-01-NA 0529-A1-06-NA 0819-D1-11-NA 0424-D2-04-NA 0505-A1-13-NA 0514-A1-07-NA 0710-C2-02-NA	Ceratina	NA	Ceratina	15	6	1	0	0	0	1	2	5	0	0	0	0	1	5	1	6	2
OTU126	0819-D1-03-NA 0627-D1-01-NA 0617-A2-02-NA	Ceratina	NA	Ceratina	3	0	1	0	0	0	0	2	0	0	0	0	0	0	0	2	0	1
OTU93	0623-A1-10-NA 0505-A1-15-Ceratina_compacta 0710-C2-03-NA 0725-A1-08-NA 0716-A1-03-NA 0623-A1-09-NA 0702-A1-05-NA 0424-D2-02-Ceratina_compacta	Ceratina	NA	Ceratina_compacta	8	6	0	0	0	0	1	0	1	0	0	0	0	1	1	2	4	0
OTU61	0529-B1-04-Ceratina_sp	Ceratina	NA	Ceratina_sp	1	0	0	1	0	0	0	0	0	0	0	0	0	0	1	0	0	0
OTU66	0604-D2-02-Ceratina_sutepensis 0421-A1-02-NA 0423-A2-03-NA 0702-A1-26-NA 0521-D2-01-NA 0522-A1-03-Ceratina_sutepensis 0421-B1-01-NA 0520-C1-05-Ceratina_sutepensis	Ceratina	NA	Ceratina_sutepensis	8	3	1	1	0	1	0	0	2	0	0	0	0	3	3	1	1	0
OTU15	0422-C2-05-NA 0519-E1A-03-Chelostoma_aureocinctum 0519-E1A-04-Chelostoma_aureocinctum	Chelostoma	Chelostoma	Chelostoma_aureocinctum	3	0	0	0	0	0	1	0	0	2	0	0	0	1	2	0	0	0
OTU14	0422-C2-02-NA 0709-A1-01-Coelioxys_sp 0702-A1-06-NA 0608-A1-04-NA 0608-A2-01-NA 0702-A1-13-NA	NA	Coelioxys	Coelioxys	6	4	1	0	0	0	1	0	0	0	0	0	0	1	0	2	3	0
OTU92	0623-A1-03-NA 0522-B1-02-Coelioxys_sp	NA	NA	Coelioxys_sp	2	1	0	1	0	0	0	0	0	0	0	0	0	0	1	1	0	0
OTU103	0702-A1-15-Coelioxys_sp	NA	NA	Coelioxys_sp	1	1	0	0	0	0	0	0	0	0	0	0	0	0	0	0	1	0
OTU86	0618-D1-04-Coelioxys_subelongata	Coelioxys	NA	Coelioxys_subelongata	1	0	0	0	0	0	0	1	0	0	0	0	0	0	0	1	0	0
OTU62	0603-E1A-03-Ctenoplectra_cornuta 0624-E1A-05-NA 0603-E1A-01-NA	Ctenoplectra	Ctenoplectra	Ctenoplectra_cornuta	3	0	0	0	0	0	0	0	0	3	0	0	0	0	0	3	0	0
OTU101	0702-A1-12-NA 0416-D1-04-NA 0515-D2-10-Ctenoplectra_florisomnis 0718-D2-03-NA 0711-D2-03-NA 0515-D2-07-NA	Ctenoplectra	Ctenoplectra	Ctenoplectra_florisomnis	6	1	0	0	0	0	0	1	4	0	0	0	0	1	2	0	3	0
OTU53	0522-A2-02-Elaphropoda_sp 0703-C2-01-Elaphropoda_sp 0710-CK-02-NA 0818-C1-02-Elaphropoda_percarinata	NA	NA	Elaphropoda_percarinata	4	0	1	0	0	1	1	0	0	0	0	0	0	0	1	0	2	1
OTU50	0520-C2-15-Euaspis_strandi	NA	Euaspis	Euaspis_strandi	1	0	0	0	0	0	1	0	0	0	0	0	0	0	1	0	0	0
OTU117	0717-C2-04-Eucerini_sp 0710-C2-01-NA 0818-C2-05-NA	NA	NA	Eucerini_sp	3	0	0	0	0	0	3	0	0	0	0	0	0	0	0	0	2	1
OTU6	0416-D2-02-Habropoda_sinensis 0424-D2-12-Habropoda_sinensis	NA	Habropoda	Habropoda	2	0	0	0	0	0	0	0	2	0	0	0	0	2	0	0	0	0
OTU12	0416-D2-20-NA 0519-E1A-17-NA 0424-D2-16-NA 0416-D2-19-NA 0606-C2-05-NA 0506-C2-03-NA 0416-D2-22-NA 0408-C2-03-NA 0519-E1B-04-Halictus_sp 0506-C2-07-NA 0415-C2-11-NA 0519-E1A-18-NA 0505-A1-05-NA 0515-D2-08-Halictus_sp 0505-A1-04-NA 0530-E2B-03-NA 0408-C2-01-NA 0424-D2-26-NA 0506-C2-08-NA 0421-A1-11-NA 0414-A1-07-NA 0429-D2-05-NA 0428-C2-02-NA	NA	NA	Halictus_sp	23	4	0	0	0	0	8	0	7	2	1	0	1	12	10	1	0	0
OTU105	0703-C2-03-NA 0709-A1-06-NA 0618-D1-01-NA 0514-D1-08-NA 0606-C2-06-NA 0422-C2-13-NA 0606-C2-08-NA 0428-C2-16-NA 0505-A1-11-NA 0416-D1-09-NA 0522-A1-06-Heriades_sp 0623-A2-01-NA 0428-C2-12-NA 0703-C2-04-NA 0424-D2-24-NA 0409-D1-05-NA 0604-D2-12-NA 0606-C2-07-NA 0514-D1-09-NA 0424-D2-23-NA 0717-C2-01-NA 0422-C2-11-NA 0515-A2-10-Heriades_sp 0527-C2-04-NA 0611-D2-03-NA 0623-A1-18-NA 0527-C2-03-NA 052…	NA	NA	Heriades_sp	41	11	3	0	0	0	18	5	4	0	0	0	0	12	11	13	5	0
OTU31	0507-D2-02-Homalictus_sp 0416-D2-05-NA	NA	NA	Homalictus_sp	2	0	0	0	0	0	0	0	2	0	0	0	0	1	1	0	0	0
OTU67	0604-D2-03-NA 0606-C2-04-NA 0430-A2-02-NA 0520-C2-08-NA 0428-C1-01-NA 0520-C1-10-NA 0424-D2-28-NA 0528-D2-05-NA 0415-C2-07-NA 0424-D2-27-NA 0429-D2-01-NA 0410-A2-02-NA 0507-D2-03-Homalictus_sp 0529-A2-01-Homalictus_sp 0506-C2-05-NA 0417-A2-03-NA 0423-A2-02-NA 0507-D2-07-NA 0726-C2-07-Homalictus_sp 0506-C2-06-NA	NA	NA	Homalictus_sp	20	0	5	0	0	2	6	0	7	0	0	0	0	9	8	2	1	0
OTU8	0416-D2-11-Hylaeus_sp 0424-D2-17-NA	NA	Hylaeus	Hylaeus	2	0	0	0	0	0	0	0	2	0	0	0	0	2	0	0	0	0
OTU10	0416-D2-13-NA 0604-D1-03-NA 0604-D2-10-Hylaeus_sp 0703-C2-09-NA	Hylaeus	Hylaeus	Hylaeus	4	0	0	0	0	0	1	1	2	0	0	0	0	1	0	2	1	0
OTU38	0516-E2A-09-Hylaeus_sp	NA	Hylaeus	Hylaeus	1	0	0	0	0	0	0	0	0	0	0	1	0	0	1	0	0	0
OTU59	0526-E1A-07-Hylaeus_sp	NA	Hylaeus	Hylaeus	1	0	0	0	0	0	0	0	0	1	0	0	0	0	1	0	0	0
OTU79	0609-E1B-06-NA 0424-D2-31-Hylaeus_sp 0611-D1-01-NA 0424-D2-03-NA 0616-E1A-02-NA 0604-D2-11-NA 0612-C2-02-NA 0424-D2-18-NA 0408-C2-06-NA 0609-E1B-07-NA 0623-A1-01-NA 0618-D1-06-NA 0424-D2-32-NA 0609-E1A-03-NA	Hylaeus	Hylaeus	Hylaeus	14	1	0	0	0	0	2	2	5	2	2	0	0	5	0	9	0	0
OTU118	0718-D1-03-Hylaeus_sp	NA	Hylaeus	Hylaeus	1	0	0	0	0	0	0	1	0	0	0	0	0	0	0	0	1	0
OTU125	0818-E1B-01-Hylaeus_sp	Hylaeus	Hylaeus	Hylaeus	1	0	0	0	0	0	0	0	0	0	1	0	0	0	0	0	0	1
OTU1	0408-C1-02-NA 0415-C1-05-NA	NA	Lasioglossum	Lasioglossum	2	0	0	0	0	2	0	0	0	0	0	0	0	2	0	0	0	0
OTU17	0423-A2-04-NA 0408-C2-05-NA 0527-C1-03-NA 0526-E1B-07-NA 0616-E1A-05-NA 0818-E1B-02-NA 0526-E1A-12-NA 0429-D2-14-NA 0519-E1A-15-NA 0514-B1-04-NA 0526-E1B-05-NA 0424-D2-34-Lasioglossum_sp 0528-D1-11-NA 0609-E1B-04-NA 0603-E1A-14-NA 0428-C2-08-NA 0416-D2-03-NA 0507-D2-05-NA 0624-E1A-04-NA 0630-E2B-01-NA 0624-E1B-04-NA 0516-E2A-08-NA 0603-E1A-09-NA 0609-E1A-06-NA 0603-E1A-11-NA 0423-B2-02-NA 0417-A2…	Lasioglossum	Lasioglossum	Lasioglossum	79	0	4	1	1	5	5	3	16	28	11	3	2	21	25	26	6	1
OTU19	0424-D2-06-Lasioglossum_sp	Lasioglossum	NA	Lasioglossum	1	0	0	0	0	0	0	0	1	0	0	0	0	1	0	0	0	0
OTU20	0427-B1-01-Lasioglossum_sp	NA	NA	Lasioglossum	1	0	0	1	0	0	0	0	0	0	0	0	0	1	0	0	0	0
OTU23	0428-C2-07-NA 0513-C2-05-Lasioglossum_sp	Lasioglossum	Lasioglossum	Lasioglossum	2	0	0	0	0	0	2	0	0	0	0	0	0	1	1	0	0	0
OTU41	0519-E1A-10-Lasioglossum_sp	Lasioglossum	NA	Lasioglossum	1	0	0	0	0	0	0	0	0	1	0	0	0	0	1	0	0	0
OTU42	0519-E1B-05-Lasioglossum_sp 0523-E2B-05-NA	NA	NA	Lasioglossum	2	0	0	0	0	0	0	0	0	0	1	0	1	0	2	0	0	0
OTU43	0519-E1B-07-Lasioglossum_sp	NA	Lasioglossum	Lasioglossum	1	0	0	0	0	0	0	0	0	0	1	0	0	0	1	0	0	0
OTU44	0519-E1B-10-Lasioglossum_sp	NA	Lasioglossum	Lasioglossum	1	0	0	0	0	0	0	0	0	0	1	0	0	0	1	0	0	0
OTU47	0520-C1-08-NA 0530-E2A-06-NA 0609-E1B-01-NA 0603-E1B-01-NA 0607-E2A-04-NA 0613-E2A-01-NA 0530-E2A-07-NA 0624-E1B-03-NA 0714-E2A-02-NA 0523-E2A-01-NA 0624-E1A-06-Lasioglossum_sp 0620-E2A-01-NA 0609-E1B-08-NA 0415-C1-01-NA 0519-E1A-09-NA 0607-E2A-03-NA 0603-E1A-10-NA 0516-E2A-07-NA 0523-E2A-02-NA 0519-E1B-09-NA	Euhesma Lasioglossum	Lasioglossum	Lasioglossum	20	0	0	0	0	2	0	0	0	3	5	10	0	1	8	10	1	0
OTU49	0520-C2-09-NA 0428-C2-10-NA 0523-E2B-06-NA 0410-A2-04-NA 0513-C2-03-NA 0513-C2-02-Lasioglossum_sp 0630-E2B-02-NA 0506-C2-01-NA 0523-E2B-09-NA 0513-C2-04-NA 0523-E2B-07-NA 0408-C2-04-NA 0523-E2B-04-NA 0523-E2B-08-NA 0530-E2B-04-NA 0519-E1A-16-NA 0523-E2B-03-NA 0408-C2-02-NA 0530-E2B-06-NA 0415-C2-10-NA 0603-E1A-15-NA 0530-E2B-05-NA 0519-E1B-06-NA	Lasioglossum	Lasioglossum	Lasioglossum	23	0	1	0	0	0	9	0	0	2	1	0	10	5	16	2	0	0
OTU52	0522-A1-12-Lasioglossum_sp	NA	Lasioglossum	Lasioglossum	1	1	0	0	0	0	0	0	0	0	0	0	0	0	1	0	0	0
OTU58	0526-E1A-05-Lasioglossum_sp	NA	Lasioglossum	Lasioglossum	1	0	0	0	0	0	0	0	0	1	0	0	0	0	1	0	0	0
OTU60	0526-E1B-08-Lasioglossum_sp	NA	Lasioglossum	Lasioglossum	1	0	0	0	0	0	0	0	0	0	1	0	0	0	1	0	0	0
OTU69	0606-C1-02-Lasioglossum_sp	NA	NA	Lasioglossum	1	0	0	0	0	1	0	0	0	0	0	0	0	0	0	1	0	0
OTU70	0606-C1-05-NA 0408-C1-01-NA 0606-C1-04-Lasioglossum_sp	Lasioglossum	Lasioglossum	Lasioglossum	3	0	0	0	0	3	0	0	0	0	0	0	0	1	0	2	0	0
OTU71	0606-C2-03-NA 0422-C2-15-NA 0415-C2-04-NA 0424-D1-07-NA 0703-C2-08-Lasioglossum_sp	NA	NA	Lasioglossum	5	0	0	0	0	0	4	1	0	0	0	0	0	3	0	1	1	0
OTU74	0607-E2B-05-Lasioglossum_sp	Lasioglossum	Lasioglossum	Lasioglossum	1	0	0	0	0	0	0	0	0	0	0	0	1	0	0	1	0	0
OTU75	0607-E2B-06-Lasioglossum_sp	NA	Lasioglossum	Lasioglossum	1	0	0	0	0	0	0	0	0	0	0	0	1	0	0	1	0	0
OTU80	0611-D1-03-NA 0507-D1-01-Lasioglossum_sp 0409-D1-08-NA 0819-D1-01-NA	Lasioglossum	Lasioglossum	Lasioglossum	4	0	0	0	0	0	0	4	0	0	0	0	0	1	1	1	0	1
OTU88	0618-D2-04-NA 0515-A2-08-NA 0424-D2-19-Lasioglossum_sp 0515-A2-09-NA 0417-A2-04-NA 0619-C2-01-NA 0430-A2-03-NA 0612-C2-06-NA 0515-D2-14-NA 0626-C2-01-NA 0513-C2-09-NA 0604-D1-10-NA 0617-A2-05-NA 0818-D2-05-NA 0515-D2-13-NA	Lasioglossum	Lasioglossum	Lasioglossum	15	0	5	0	0	0	4	1	5	0	0	0	0	3	5	6	0	1
OTU89	0619-C1-01-Lasioglossum_sp	NA	NA	Lasioglossum	1	0	0	0	0	1	0	0	0	0	0	0	0	0	0	1	0	0
OTU94	0623-A1-22-NA 0529-B1-01-NA 0725-A1-02-Lasioglossum_sp 0617-A1-05-NA 0522-B1-08-NA 0514-B1-03-NA 0522-B1-07-NA 0515-B2-01-NA 0522-B1-06-NA	NA	NA	Lasioglossum	9	3	0	5	1	0	0	0	0	0	0	0	0	0	6	2	1	0
OTU95	0623-A1-23-NA 0521-D2-04-NA 0505-A1-06-NA 0709-A1-12-NA 0623-A1-27-NA 0703-C2-11-NA 0716-A1-01-NA 0617-A1-11-NA 0617-A1-14-NA 0716-A1-12-NA 0709-A1-15-NA 0608-A1-10-NA 0424-D1-04-NA 0623-A1-24-NA 0428-C2-03-NA 0522-A1-08-NA 0709-A1-14-NA 0522-A1-10-NA 0702-A1-18-NA 0429-D2-02-Lasioglossum_sp 0416-D1-02-NA 0522-A1-09-NA 0703-C2-10-NA	NA	Lasioglossum	Lasioglossum	23	16	0	0	0	0	3	2	2	0	0	0	0	4	5	6	8	0
OTU108	0703-D2-01-NA 0609-E1A-05-NA 0715-E1A-01-NA 0701-E1A-02-NA 0708-E1A-05-NA 0715-E1A-02-NA 0817-E2B-04-NA 0424-D2-07-NA 0519-E1A-20-NA 0415-C1-03-NA 0616-E1A-01-NA 0817-E2B-01-NA 0707-E2A-02-NA 0715-E1A-03-NA 0817-E2B-05-NA 0422-C2-14-NA 0613-E2B-01-NA 0726-E1A-01-NA 0507-D1-05-NA 0721-E1B-01-NA 0603-E1A-12-NA 0519-E1A-19-NA	Lasioglossum	Lasioglossum	Lasioglossum	22	0	0	0	0	1	1	1	2	11	1	1	4	3	3	4	9	3
OTU110	0707-E2B-03-NA	Lasioglossum	Lasioglossum	Lasioglossum	1	0	0	0	0	0	0	0	0	0	0	0	1	0	0	0	1	0
OTU119	0718-D1-05-Lasioglossum_sp 0409-D1-09-NA 0528-D1-04-NA	NA	NA	Lasioglossum	3	0	0	0	0	0	0	3	0	0	0	0	0	1	1	0	1	0
OTU120	0718-D1-06-NA 0623-A1-21-NA 0408-C2-09-NA 0702-A1-01-NA 0522-B1-05-NA 0818-D2-03-NA 0626-C2-02-NA 0725-A1-12-NA 0716-A1-10-NA 0819-D1-02-NA 0521-D1-08-Lasioglossum_sp 0623-A1-19-NA 0416-D2-23-NA 0819-D1-15-NA 0513-C2-08-NA 0726-C2-04-NA 0710-C2-10-NA 0520-C2-07-NA 0522-A1-11-NA 0717-C2-06-NA 0819-D1-05-NA 0617-A1-22-NA 0617-A1-09-NA 0427-A1-05-NA 0725-A1-10-NA 0608-A1-11-NA 0710-C2-13-NA 0427-A1-…	Lasioglossum	Lasioglossum	Lasioglossum	63	22	0	3	1	0	20	11	5	0	1	0	0	14	11	15	16	7
OTU122	0725-A1-07-Lasioglossum_sp	NA	Lasioglossum	Lasioglossum	1	1	0	0	0	0	0	0	0	0	0	0	0	0	0	0	1	0
OTU33	0514-B1-02-NA 0703-D2-04-NA 0711-D2-04-Lasioglossum_sp	NA	NA	Lasioglossum_sp	3	0	0	1	0	0	0	0	2	0	0	0	0	0	1	0	2	0
OTU109	0707-E2A-01-NA 0416-D2-08-NA 0415-C2-02-NA 0603-E1A-02-NA 0526-E1A-09-Lepidotrigona_ventralis 0526-E1A-08-NA 0519-E1A-22-NA 0519-E1A-21-NA	NA	NA	Lepidotrigona_ventralis	8	0	0	0	0	0	1	0	1	5	0	1	0	2	4	1	1	0
OTU121	0718-D1-08-NA 0627-D1-02-NA 0819-D1-08-NA 0711-D1-03-NA 0718-D1-01-NA 0711-D1-06-NA 0711-D1-05-NA	NA	Lipotriches	Lipotriches	7	0	0	0	0	0	0	7	0	0	0	0	0	0	0	1	5	1
OTU127	0819-D1-10-NA 0818-D2-04-NA 0514-D1-06-NA 0627-D2-03-NA 0611-D1-05-NA 0422-C2-07-NA 0604-D1-08-NA 0618-D2-03-NA 0409-D1-06-Lipotriches_sp 0617-A1-24-NA 0718-D1-04-NA 0703-D2-03-NA 0604-D2-04-NA 0703-C2-06-NA 0528-D1-12-NA	NA	Lipotriches	Lipotriches	15	1	0	0	0	0	2	7	5	0	0	0	0	2	2	6	3	2
OTU18	0424-D1-06-NA 0513-C2-07-NA 0626-C2-06-NA 0505-A1-03-NA 0608-A1-13-NA 0725-D1-01-NA 0514-A1-10-NA 0424-D1-05-NA 0818-C2-04-NA 0608-B1-01-NA 0626-C2-07-NA 0618-D2-10-NA 0514-D1-01-Lipotriches_sp 0617-A1-23-NA 0608-A1-14-NA 0529-A1-05-NA 0522-A1-14-NA 0529-B1-05-NA 0725-A2-01-NA 0716-A1-11-NA 0522-A1-13-NA 0513-C2-06-NA 0514-B1-01-NA 0725-B1-01-NA 0819-D1-18-NA 0725-A1-09-NA 0507-D1-03-NA 0529-B1-0…	NA	NA	Lipotriches_sp	28	10	1	5	0	0	5	6	1	0	0	0	0	2	12	7	5	2
OTU36	0515-D2-09-NA 0716-A1-07-Lipotriches_sp 0618-D2-09-NA	NA	NA	Lipotriches_sp	3	1	0	0	0	0	0	0	2	0	0	0	0	0	1	1	1	0
OTU78	0608-B1-04-NA 0819-CK-01-NA 0608-B1-05-Lipotriches_sp 0710-CK-01-NA	NA	NA	Lipotriches_sp	4	0	0	2	0	0	0	0	0	0	0	0	0	0	0	2	1	1
OTU64	0604-D1-07-NA 0611-D1-06-Lipotriches_yasumatsui	NA	Lipotriches	Lipotriches_yasumatsui	2	0	0	0	0	0	0	2	0	0	0	0	0	0	0	2	0	0
OTU2	0408-C2-07-Megachile_velutina	NA	Megachile	Megachile	1	0	0	0	0	0	1	0	0	0	0	0	0	1	0	0	0	0
OTU11	0416-D2-14-NA 0818-D2-06-NA 0623-A1-15-NA 0409-D1-04-Megachile_sp	NA	Megachile	Megachile	4	1	0	0	0	0	0	1	2	0	0	0	0	2	0	1	0	1
OTU27	0430-A2-07-Megachile_sp 0430-A2-06-NA	NA	NA	Megachile	2	0	2	0	0	0	0	0	0	0	0	0	0	2	0	0	0	0
OTU29	0505-A1-01-Megachile_sp 0529-A1-01-Megachile_sp	Megachile	Megachile	Megachile	2	2	0	0	0	0	0	0	0	0	0	0	0	0	2	0	0	0
OTU34	0514-D1-03-Megachile_sp	Megachile	NA	Megachile	1	0	0	0	0	0	0	1	0	0	0	0	0	0	1	0	0	0
OTU82	0617-A1-02-NA 0618-CK-01-Megachile_sp 0623-A1-25-NA 0623-A1-11-Megachile_sp 0702-A1-10-NA 0704-C1-01-NA 0623-A1-12-NA	NA	Megachile	Megachile	7	5	0	0	0	1	0	0	0	0	0	0	0	0	0	5	2	0
OTU83	0617-A1-04-NA 0702-A1-23-Megachile_sp 0623-A1-16-NA	NA	Megachile	Megachile	3	3	0	0	0	0	0	0	0	0	0	0	0	0	0	2	1	0
OTU84	0617-A1-08-NA 0604-D1-06-Megachile_sp 0604-D1-05-NA 0716-A1-04-NA 0421-A1-05-NA	Megachile	Megachile	Megachile	5	3	0	0	0	0	0	2	0	0	0	0	0	1	0	3	1	0
OTU102	0702-A1-14-NA 0623-A1-26-NA 0617-A1-03-Megachile_sp 0505-A1-02-Megachile_sp 0429-D2-13-Megachile_sp	NA	Megachile	Megachile	5	4	0	0	0	0	0	0	1	0	0	0	0	1	1	2	1	0
OTU128	0819-D1-12-Megachile_sp	Megachile	Megachile	Megachile	1	0	0	0	0	0	0	1	0	0	0	0	0	0	0	0	0	1
OTU21	0428-C1-02-NA 0520-C1-01-Megachile_dimidiata	NA	NA	Megachile_dimidiata	2	0	0	0	0	2	0	0	0	0	0	0	0	1	1	0	0	0
OTU26	0429-D2-12-Megachile_griseopicta 0526-E1A-02-Megachile_sp 0519-E1A-02-NA 0417-B2-01-NA 0716-A1-02-NA 0520-C2-01-Megachile_sp 0702-A1-11-NA 0818-E1A-02-NA 0702-B1-01-NA	Megachile	Megachile	Megachile_griseopicta	9	2	0	1	1	0	1	0	1	3	0	0	0	2	3	0	3	1
OTU123	0818-D2-01-Megachile_placida	NA	Megachile	Megachile_placida	1	0	0	0	0	0	0	0	1	0	0	0	0	0	0	0	0	1
OTU16	0423-A2-01-Megachile_sp	NA	NA	Megachile_sp	1	0	1	0	0	0	0	0	0	0	0	0	0	1	0	0	0	0
OTU24	0429-D2-10-Megachile_sp	NA	NA	Megachile_sp	1	0	0	0	0	0	0	0	1	0	0	0	0	1	0	0	0	0
OTU25	0429-D2-11-Megachile_sp 0414-A1-01-NA 0424-D2-14-NA	NA	NA	Megachile_sp	3	1	0	0	0	0	0	0	2	0	0	0	0	3	0	0	0	0
OTU73	0607-E2B-04-Meliponini_sp	NA	NA	Meliponini_sp	1	0	0	0	0	0	0	0	0	0	0	0	1	0	0	1	0	0
OTU76	0608-A1-02-NA	NA	NA	NA	1	1	0	0	0	0	0	0	0	0	0	0	0	0	0	1	0	0
OTU81	0611-D2-02-NA	NA	NA	NA	1	0	0	0	0	0	0	0	1	0	0	0	0	0	0	1	0	0
OTU107	0703-C2-18-NA	NA	NA	NA	1	0	0	0	0	0	1	0	0	0	0	0	0	0	0	0	1	0
OTU113	0711-D1-02-NA	NA	NA	NA	1	0	0	0	0	0	0	1	0	0	0	0	0	0	0	0	1	0
OTU13	0421-B1-02-NA 0416-D1-05-Nomada_sp 0617-A1-01-NA 0709-A1-07-NA 0702-A1-04-NA 0725-A1-04-NA 0421-A1-14-NA 0623-A1-04-NA 0421-A1-13-NA 0624-E1A-02-NA 0415-C2-01-NA	Nomada	Nomada	Nomada	11	7	0	1	0	0	1	1	0	1	0	0	0	5	0	3	3	0
OTU91	0623-A1-02-Nomia_apicalis	NA	NA	Nomia_apicalis	1	1	0	0	0	0	0	0	0	0	0	0	0	0	0	1	0	0
OTU28	0430-A2-10-NA 0409-D1-03-Nomia_incerta 0507-D2-01-Nomia_sp 0514-A1-04-NA 0416-D1-10-NA 0416-D2-04-NA 0428-C2-06-NA 0424-D1-12-Nomia_sp 0515-A2-05-Nomia_sp	NA	NA	Nomia_incerta	9	1	2	0	0	0	1	3	2	0	0	0	0	6	3	0	0	0
OTU55	0522-A2-08-Nomia_iridescens	NA	NA	Nomia_iridescens	1	0	1	0	0	0	0	0	0	0	0	0	0	0	1	0	0	0
OTU116	0716-A1-06-NA 0709-A1-18-NA 0427-A1-01-NA 0606-C2-02-NA 0505-A1-07-Nomia_sp 0608-A1-17-Nomia_iridescens 0623-A1-14-NA 0414-A1-02-NA	NA	NA	Nomia_iridescens	8	7	0	0	0	0	1	0	0	0	0	0	0	2	1	3	2	0
OTU4	0414-A1-04-Nomia_sp 0608-A1-01-NA	NA	NA	Nomia_sp	2	2	0	0	0	0	0	0	0	0	0	0	0	1	0	1	0	0
OTU5	0416-D1-03-NA 0617-A1-13-Nomia_sp 0718-D1-02-NA 0702-A1-16-NA 0709-A1-13-NA	NA	NA	Nomia_sp	5	3	0	0	0	0	0	2	0	0	0	0	0	1	0	1	3	0
OTU30	0507-D1-02-NA 0710-C2-04-Nomia_sp 0515-D2-01-NA 0725-D2-03-NA	NA	NA	Nomia_sp	4	0	0	0	0	0	1	1	2	0	0	0	0	0	2	0	2	0
OTU46	0520-C1-04-Nomia_sp 0710-C1-01-NA	NA	NA	Nomia_sp	2	0	0	0	0	2	0	0	0	0	0	0	0	0	1	0	1	0
OTU68	0604-D2-09-NA 0623-A1-05-NA 0618-D2-02-NA 0617-A1-12-Nomia_sp 0702-A1-08-NA 0416-D2-09-NA	NA	NA	Nomia_sp	6	3	0	0	0	0	0	0	3	0	0	0	0	1	0	4	1	0
OTU112	0709-A1-11-NA 0529-B1-06-NA 0429-D2-03-NA 0521-D2-03-Nomia_sp 0604-D2-07-NA 0725-A1-03-NA 0711-D2-06-NA 0702-A1-02-NA 0711-D2-05-NA 0617-A1-07-NA	NA	NA	Nomia_sp	10	4	0	1	0	0	0	0	5	0	0	0	0	1	2	2	5	0
OTU100	0627-D1-03-NA 0608-A1-18-NA 0702-A1-09-NA 0604-D1-12-NA 0608-A2-02-NA 0604-D1-11-NA 0421-A1-01-NA 0618-D1-08-NA 0623-A1-13-NA 0416-D1-11-NA 0617-A1-20-NA 0528-D1-08-NA 0702-A1-22-NA 0702-A1-21-NA 0505-A1-09-Nomia_strigata 0521-D2-06-NA 0423-A2-09-NA 0529-A1-04-Nomia_strigata 0422-C2-04-NA 0521-D1-03-Nomia_strigata 0522-A1-02-Nomia_strigata 0702-A1-03-NA 0514-D1-02-Nomia_strigata 0611-D1-07-NA 071…	NA	NA	Nomia_strigata	25	11	2	0	0	0	1	10	1	0	0	0	0	4	7	9	5	0
OTU90	0619-C2-05-Nomia_yunnanensis	NA	NA	Nomia_yunnanensis	1	0	0	0	0	0	1	0	0	0	0	0	0	0	0	1	0	0
OTU114	0711-D1-09-NA 0703-C2-16-NA 0710-C2-06-NA 0608-A1-15-NA 0623-A1-07-NA 0702-A1-17-NA 0710-C2-07-NA 0725-A1-06-NA 0716-A1-14-NA 0604-D2-08-NA 0424-D2-05-NA 0711-D1-07-NA 0608-A1-16-NA 0703-C2-15-NA 0819-D1-04-NA 0506-C2-02-NA 0515-D2-06-NA 0702-A2-02-NA 0718-D1-07-NA 0711-D1-08-NA 0702-A2-03-NA 0623-A1-08-NA 0818-C2-01-NA 0617-A1-15-NA 0617-A1-16-NA 0726-C2-06-NA 0617-A2-07-NA 0528-D2-03-NA 0617-A2…	Ceratina	NA	Pithitis_unimaculata	31	10	4	0	0	0	7	5	5	0	0	0	0	2	4	9	14	2
OTU32	0514-A1-02-NA 0428-C2-04-NA 0416-D2-15-NA 0408-CK-02-NA 0422-C2-03-NA 0414-A1-05-NA 0424-D2-13-Pseudoanthidium_kryzanovskii	NA	NA	Pseudoanthidium_kryzanovskii	7	2	0	0	0	0	2	0	2	0	0	0	0	6	1	0	0	0
OTU57	0523-E2B-02-Sphecodes_sp	NA	Sphecodes	Sphecodes	1	0	0	0	0	0	0	0	0	0	0	0	1	0	1	0	0	0
OTU77	0608-A1-05-NA 0608-A1-06-NA 0709-A1-16-NA 0709-A1-02-NA 0604-D2-06-NA 0617-A1-18-NA 0716-A1-05-Sphecodes_sp 0702-A1-20-NA 0702-A1-07-NA 0617-A1-19-NA 0623-A1-06-NA	Sphecodes	NA	Sphecodes	11	10	0	0	0	0	0	0	1	0	0	0	0	0	0	6	5	0
OTU3	0414-A1-03-Sphecodes_sp	NA	NA	Sphecodes_sp	1	1	0	0	0	0	0	0	0	0	0	0	0	1	0	0	0	0
OTU54	0522-A2-03-Tetralonia_sp	NA	NA	Tetralonia_sp	1	0	1	0	0	0	0	0	0	0	0	0	0	0	1	0	0	0
OTU9	0416-D2-12-NA 0618-D2-08-NA 0417-B2-04-NA 0623-A2-05-NA 0422-C2-01-NA 0421-B1-04-NA 0630-E2A-02-NA 0703-D2-02-NA 0430-B2-01-NA 0427-B1-03-NA 0410-B2-01-NA 0611-D2-01-NA 0423-B2-01-NA 0417-B2-02-NA 0522-B1-09-NA 0627-D2-04-NA 0617-A2-04-NA 0626-C2-05-Tetrigona_vidua 0410-B2-02-NA 0514-A1-03-NA 0521-D2-05-NA 0428-C2-05-NA 0421-B1-03-NA 0519-E1A-07-NA 0522-B1-10-NA 0421-A1-04-NA 0618-D2-07-NA 0817-E…	NA	NA	Tetrigona_vidua	29	2	2	5	6	0	3	0	7	1	0	1	2	13	5	8	2	1
OTU124	0818-D2-02-Thrinchostoma_sladeni 0819-D1-07-NA 0709-A1-04-NA	NA	NA	Thrinchostoma_sladeni	3	1	0	0	0	0	0	1	1	0	0	0	0	0	0	0	1	2
OTU65	0604-D2-01-Xylocopa_tranquabarica	Xylocopa	Xylocopa	Xylocopa_tranquabarica	1	0	0	0	0	0	0	0	1	0	0	0	0	0	0	1	0	0
						13		2		15		18		10		7
